# Supplementary material for: Adaptive robust structure exploration for complex systems based on model configuration and fusion
Source: PeerJ Comput Sci. 2024 Apr 8;10:e1983. doi: 10.7717/peerj-cs.1983 (PMC11041945; doi:10.7717/peerj-cs.1983)
Supplement: Supplemental Information 1 [file peerj-cs-10-1983-s001.zip]

Archive with 67 entries (51 files):
- FusionAlgorithms/.idea/
- FusionAlgorithms/.idea/.gitignore
- FusionAlgorithms/.idea/.name
- FusionAlgorithms/.idea/misc.xml
- FusionAlgorithms/.idea/modules.xml
- FusionAlgorithms/.idea/runConfigurations.xml
- FusionAlgorithms/.idea/workspace.xml
- FusionAlgorithms/FusionAlgorithms.iml
- FusionAlgorithms/out/
- FusionAlgorithms/out/production/
- FusionAlgorithms/out/production/FusionAlgorithms/
- FusionAlgorithms/out/production/FusionAlgorithms/App.class
- FusionAlgorithms/out/production/FusionAlgorithms/Crnd.class
- FusionAlgorithms/out/production/FusionAlgorithms/Edge.class
- FusionAlgorithms/out/production/FusionAlgorithms/Gaosi20.class
- FusionAlgorithms/out/production/FusionAlgorithms/Network.class
- FusionAlgorithms/out/production/FusionAlgorithms/Readdat.class
- FusionAlgorithms/out/production/FusionAlgorithms/Vertex.class
- FusionAlgorithms/src/
- FusionAlgorithms/src/App.java
- FusionAlgorithms/src/Crnd.java
- FusionAlgorithms/src/debug/
- FusionAlgorithms/src/debug/1000d12/
- FusionAlgorithms/src/debug/1000d12/community.dat
- FusionAlgorithms/src/debug/1000d12/network.dat
- FusionAlgorithms/src/debug/1000d12/statistics.dat
- FusionAlgorithms/src/debug/1000d15/
- FusionAlgorithms/src/debug/1000d15/community.dat
- FusionAlgorithms/src/debug/1000d15/network.dat
- FusionAlgorithms/src/debug/1000d15/statistics.dat
- FusionAlgorithms/src/debug/1000d2/
- FusionAlgorithms/src/debug/1000d2/community.dat
- FusionAlgorithms/src/debug/1000d2/network.dat
- FusionAlgorithms/src/debug/1000d2/statistics.dat
- FusionAlgorithms/src/debug/1000d22/
- FusionAlgorithms/src/debug/1000d22/community.dat
- FusionAlgorithms/src/debug/1000d22/network.dat
- FusionAlgorithms/src/debug/1000d22/statistics.dat
- FusionAlgorithms/src/debug/1000d3/
- FusionAlgorithms/src/debug/1000d3/community.dat
- FusionAlgorithms/src/debug/1000d3/network.dat
- FusionAlgorithms/src/debug/1000d3/statistics.dat
- FusionAlgorithms/src/debug/1000d32/
- FusionAlgorithms/src/debug/1000d32/community.dat
- FusionAlgorithms/src/debug/1000d32/network.dat
- FusionAlgorithms/src/debug/1000d32/statistics.dat
- FusionAlgorithms/src/debug/1000d4/
- FusionAlgorithms/src/debug/1000d4/community.dat
- FusionAlgorithms/src/debug/1000d4/network.dat
- FusionAlgorithms/src/debug/1000d4/statistics.dat
- FusionAlgorithms/src/debug/1000d5/
- FusionAlgorithms/src/debug/1000d5/community.dat
- FusionAlgorithms/src/debug/1000d5/network.dat
- FusionAlgorithms/src/debug/1000d5/statistics.dat
- FusionAlgorithms/src/debug/1000d6/
- FusionAlgorithms/src/debug/1000d6/community.dat
- FusionAlgorithms/src/debug/1000d6/network.dat
- FusionAlgorithms/src/debug/1000d6/statistics.dat
- FusionAlgorithms/src/debug/1000d9/
- FusionAlgorithms/src/debug/1000d9/community.dat
- FusionAlgorithms/src/debug/1000d9/network.dat
- FusionAlgorithms/src/debug/1000d9/statistics.dat
- FusionAlgorithms/src/Edge.java
- FusionAlgorithms/src/Gaosi20.java
- FusionAlgorithms/src/Network.java
- FusionAlgorithms/src/Readdat.java
- FusionAlgorithms/src/Vertex.java
