# Supplementary material for: Adaptive robust structure exploration for complex systems based on model configuration and fusion
Source: PeerJ Comput Sci. 2024 Apr 8;10:e1983. doi: 10.7717/peerj-cs.1983 (PMC11041945; doi:10.7717/peerj-cs.1983)
Supplement: Supplemental Information 1 [file peerj-cs-10-1983-s001.zip › FusionAlgorithms/src/Crnd.java]

public class Crnd {
    public final double[][] crnd= {
            {1.27878422671617764, 0.3014405441960465, 0.5295334171704102, 0.18618345854605178,0.18618345854605178},
            {0.3014405441960465, 1.571965233040012, 0.16023572966625632, 0.5206288005658952,0.18618345854605178},
            {0.5295334171704102, 0.16023572966625632, 1.24070052823706922, 0.8500318800939742,0.18618345854605178},
            {0.18618345854605178, 0.5206288005658952, 0.8500318800939742, 1.8148573159600423,0.18618345854605178},
            {0.18618345854605178,0.18618345854605178,0.18618345854605178,0.18618345854605178,1.18618345854605178}
    };
}
