# Supplementary material for: Adaptive robust structure exploration for complex systems based on model configuration and fusion
Source: PeerJ Comput Sci. 2024 Apr 8;10:e1983. doi: 10.7717/peerj-cs.1983 (PMC11041945; doi:10.7717/peerj-cs.1983)
Supplement: Supplemental Information 1 [file peerj-cs-10-1983-s001.zip › FusionAlgorithms/src/debug/1000d12/community.dat]

1	3
2	3
3	1
4	1
5	3
6	3
7	1
8	2
9	3
10	2
11	1
12	3
13	3
14	1
15	3
16	2
17	3
18	2
19	2
20	3
21	1
22	1
23	3
24	2
25	2
26	1
27	3
28	3
29	3
30	3
31	3
32	3
33	2
34	2
35	3
36	1
37	1
38	2
39	3
40	3
41	2
42	2
43	1
44	2
45	3
46	1
47	1
48	1
49	1
50	3
51	1
52	2
53	1
54	2
55	2
56	3
57	3
58	3
59	3
60	3
61	2
62	3
63	2
64	3
65	2
66	1
67	2
68	1
69	3
70	1
71	3
72	2
73	3
74	3
75	2
76	3
77	2
78	1
79	2
80	3
81	3
82	3
83	3
84	2
85	3
86	2
87	2
88	3
89	1
90	2
91	2
92	1
93	3
94	2
95	2
96	2
97	2
98	3
99	2
100	3
101	3
102	2
103	3
104	2
105	3
106	3
107	1
108	3
109	2
110	1
111	3
112	3
113	3
114	3
115	3
116	1
117	3
118	2
119	1
120	1
121	2
122	1
123	3
124	1
125	3
126	3
127	3
128	3
129	3
130	3
131	1
132	3
133	1
134	2
135	3
136	2
137	3
138	3
139	2
140	1
141	3
142	1
143	2
144	2
145	2
146	3
147	3
148	1
149	1
150	2
151	3
152	2
153	3
154	1
155	2
156	1
157	1
158	1
159	3
160	2
161	2
162	2
163	3
164	3
165	1
166	3
167	2
168	3
169	1
170	3
171	2
172	2
173	1
174	1
175	1
176	3
177	2
178	2
179	3
180	2
181	2
182	2
183	3
184	3
185	1
186	2
187	3
188	3
189	2
190	3
191	2
192	2
193	1
194	2
195	1
196	1
197	3
198	3
199	3
200	3
201	3
202	2
203	2
204	3
205	3
206	2
207	1
208	2
209	3
210	3
211	1
212	2
213	2
214	3
215	3
216	1
217	2
218	3
219	2
220	3
221	2
222	2
223	3
224	1
225	2
226	3
227	3
228	3
229	2
230	3
231	3
232	3
233	3
234	1
235	3
236	2
237	3
238	1
239	2
240	2
241	3
242	1
243	3
244	2
245	1
246	3
247	1
248	3
249	2
250	1
251	3
252	2
253	2
254	3
255	1
256	2
257	2
258	3
259	1
260	3
261	3
262	2
263	2
264	3
265	3
266	2
267	1
268	1
269	2
270	3
271	3
272	3
273	1
274	3
275	3
276	1
277	3
278	2
279	3
280	2
281	1
282	3
283	1
284	2
285	1
286	1
287	1
288	2
289	2
290	1
291	3
292	3
293	2
294	2
295	1
296	2
297	3
298	3
299	1
300	3
301	2
302	3
303	3
304	1
305	2
306	3
307	2
308	1
309	3
310	2
311	3
312	2
313	1
314	3
315	2
316	3
317	3
318	3
319	2
320	3
321	2
322	3
323	2
324	1
325	2
326	3
327	2
328	2
329	2
330	3
331	3
332	3
333	3
334	3
335	3
336	2
337	1
338	2
339	3
340	1
341	3
342	1
343	3
344	1
345	3
346	3
347	3
348	3
349	2
350	2
351	2
352	1
353	2
354	1
355	3
356	1
357	2
358	2
359	3
360	1
361	2
362	3
363	1
364	1
365	1
366	2
367	3
368	1
369	3
370	1
371	3
372	2
373	2
374	2
375	2
376	2
377	3
378	1
379	1
380	2
381	1
382	3
383	2
384	3
385	3
386	1
387	3
388	1
389	3
390	3
391	1
392	1
393	2
394	2
395	1
396	1
397	3
398	2
399	2
400	2
401	3
402	2
403	3
404	3
405	2
406	2
407	2
408	2
409	3
410	2
411	3
412	2
413	3
414	1
415	2
416	3
417	2
418	2
419	2
420	1
421	3
422	1
423	1
424	1
425	1
426	3
427	3
428	3
429	2
430	3
431	1
432	3
433	3
434	2
435	1
436	3
437	2
438	3
439	1
440	3
441	2
442	2
443	1
444	2
445	1
446	3
447	1
448	3
449	1
450	2
451	1
452	3
453	1
454	3
455	2
456	3
457	3
458	3
459	1
460	3
461	3
462	3
463	2
464	3
465	3
466	1
467	3
468	3
469	1
470	2
471	3
472	2
473	1
474	1
475	3
476	3
477	3
478	2
479	2
480	3
481	3
482	3
483	2
484	3
485	1
486	2
487	3
488	3
489	2
490	1
491	2
492	2
493	3
494	1
495	2
496	3
497	2
498	2
499	2
500	1
501	1
502	3
503	3
504	1
505	3
506	2
507	1
508	3
509	3
510	2
511	3
512	1
513	1
514	3
515	3
516	1
517	2
518	2
519	2
520	1
521	1
522	3
523	3
524	1
525	3
526	2
527	3
528	3
529	3
530	1
531	3
532	3
533	3
534	3
535	3
536	1
537	1
538	3
539	3
540	1
541	3
542	1
543	3
544	1
545	2
546	2
547	2
548	3
549	1
550	3
551	3
552	1
553	2
554	3
555	3
556	3
557	3
558	2
559	1
560	2
561	3
562	3
563	3
564	3
565	2
566	1
567	3
568	1
569	2
570	2
571	2
572	2
573	1
574	3
575	3
576	1
577	3
578	3
579	3
580	2
581	3
582	1
583	3
584	3
585	1
586	1
587	2
588	3
589	2
590	1
591	3
592	2
593	2
594	2
595	3
596	3
597	3
598	3
599	2
600	2
601	3
602	2
603	3
604	3
605	1
606	1
607	1
608	2
609	1
610	1
611	2
612	3
613	3
614	2
615	3
616	3
617	2
618	2
619	3
620	3
621	1
622	3
623	3
624	3
625	3
626	3
627	3
628	3
629	3
630	3
631	3
632	1
633	3
634	3
635	1
636	2
637	2
638	3
639	1
640	2
641	3
642	1
643	2
644	2
645	3
646	1
647	3
648	1
649	3
650	1
651	3
652	3
653	2
654	2
655	3
656	1
657	2
658	3
659	3
660	1
661	3
662	2
663	2
664	2
665	3
666	1
667	3
668	1
669	2
670	2
671	2
672	1
673	3
674	3
675	1
676	3
677	2
678	3
679	3
680	1
681	1
682	3
683	2
684	2
685	1
686	2
687	2
688	3
689	3
690	2
691	2
692	1
693	3
694	2
695	3
696	3
697	1
698	3
699	1
700	3
701	3
702	1
703	3
704	3
705	2
706	3
707	3
708	3
709	3
710	1
711	3
712	1
713	2
714	1
715	2
716	3
717	3
718	3
719	3
720	1
721	3
722	3
723	3
724	1
725	2
726	3
727	3
728	2
729	1
730	1
731	3
732	3
733	1
734	3
735	2
736	2
737	2
738	3
739	3
740	1
741	1
742	1
743	1
744	3
745	3
746	2
747	3
748	3
749	3
750	3
751	1
752	2
753	1
754	3
755	2
756	1
757	3
758	1
759	2
760	1
761	2
762	2
763	3
764	2
765	1
766	2
767	3
768	1
769	1
770	3
771	1
772	3
773	3
774	3
775	1
776	1
777	2
778	2
779	3
780	1
781	3
782	3
783	3
784	2
785	2
786	2
787	3
788	1
789	2
790	3
791	2
792	3
793	3
794	3
795	3
796	2
797	2
798	3
799	3
800	2
801	2
802	3
803	1
804	3
805	1
806	3
807	3
808	3
809	3
810	3
811	1
812	2
813	3
814	3
815	2
816	2
817	2
818	2
819	2
820	3
821	2
822	3
823	2
824	2
825	1
826	3
827	2
828	2
829	3
830	1
831	2
832	1
833	3
834	2
835	3
836	3
837	2
838	2
839	2
840	2
841	3
842	2
843	3
844	3
845	2
846	3
847	2
848	1
849	2
850	2
851	2
852	2
853	1
854	3
855	2
856	3
857	3
858	2
859	3
860	2
861	2
862	1
863	2
864	2
865	1
866	3
867	2
868	3
869	2
870	2
871	3
872	3
873	2
874	3
875	2
876	2
877	3
878	1
879	2
880	2
881	3
882	3
883	1
884	3
885	2
886	3
887	2
888	3
889	1
890	3
891	2
892	3
893	2
894	3
895	2
896	3
897	3
898	3
899	1
900	2
901	2
902	1
903	3
904	3
905	3
906	2
907	3
908	2
909	3
910	1
911	1
912	1
913	1
914	3
915	1
916	1
917	2
918	3
919	3
920	3
921	3
922	3
923	2
924	2
925	2
926	2
927	3
928	2
929	2
930	3
931	1
932	3
933	1
934	2
935	2
936	3
937	3
938	3
939	3
940	1
941	2
942	1
943	3
944	2
945	3
946	2
947	2
948	1
949	1
950	1
951	1
952	2
953	1
954	1
955	3
956	3
957	1
958	1
959	1
960	3
961	1
962	3
963	3
964	3
965	2
966	2
967	3
968	3
969	2
970	3
971	1
972	3
973	2
974	2
975	3
976	2
977	2
978	2
979	2
980	1
981	3
982	2
983	3
984	3
985	3
986	3
987	1
988	3
989	3
990	2
991	3
992	2
993	1
994	1
995	3
996	3
997	2
998	3
999	3
1000	1
