# Supplementary material for: Adaptive robust structure exploration for complex systems based on model configuration and fusion
Source: PeerJ Comput Sci. 2024 Apr 8;10:e1983. doi: 10.7717/peerj-cs.1983 (PMC11041945; doi:10.7717/peerj-cs.1983)
Supplement: Supplemental Information 1 [file peerj-cs-10-1983-s001.zip › FusionAlgorithms/src/debug/1000d12/network.dat]

1	133
1	288
1	335
1	562
1	673
1	757
1	866
1	868
2	356
2	437
2	693
2	706
2	859
2	888
2	903
2	943
3	131
3	142
3	342
3	392
3	423
3	520
3	820
3	907
4	92
4	396
4	400
4	552
4	646
4	714
4	742
4	915
5	190
5	527
5	597
5	630
5	646
5	800
5	835
5	981
6	132
6	217
6	223
6	577
6	588
6	591
6	882
6	956
7	365
7	632
7	660
7	679
7	811
7	853
7	916
7	971
8	88
8	321
8	589
8	725
8	796
8	873
8	875
8	965
9	13
9	119
9	138
9	187
9	209
9	505
9	564
9	898
10	37
10	86
10	194
10	640
10	703
10	705
10	725
10	839
11	364
11	610
11	634
11	642
11	668
11	776
11	892
11	942
12	135
12	564
12	586
12	689
12	727
12	739
12	783
12	794
13	9
13	210
13	348
13	548
13	602
13	620
13	706
13	863
14	216
14	331
14	379
14	775
14	915
14	994
14	996
14	1000
15	281
15	330
15	475
15	563
15	682
15	704
15	829
15	861
16	111
16	252
16	560
16	589
16	745
16	786
16	815
16	935
17	204
17	359
17	440
17	484
17	721
17	732
17	778
17	898
18	492
18	580
18	683
18	752
18	844
18	926
18	979
18	992
19	121
19	331
19	470
19	526
19	638
19	684
19	752
19	815
20	170
20	397
20	566
20	628
20	637
20	638
20	704
20	846
21	245
21	287
21	309
21	742
21	765
21	768
21	769
21	862
22	149
22	573
22	675
22	730
22	770
22	856
22	902
22	957
23	413
23	489
23	626
23	638
23	689
23	826
23	872
23	914
24	144
24	253
24	374
24	441
24	653
24	847
24	871
24	906
25	50
25	189
25	212
25	289
25	678
25	901
25	941
25	944
26	68
26	103
26	345
26	391
26	443
26	585
26	710
26	949
27	62
27	226
27	383
27	567
27	696
27	835
27	881
27	936
28	93
28	94
28	265
28	688
28	783
28	802
28	909
28	921
29	185
29	231
29	477
29	482
29	541
29	613
29	706
29	784
30	62
30	112
30	264
30	390
30	569
30	613
30	673
30	996
31	110
31	126
31	223
31	457
31	543
31	683
31	904
31	927
32	233
32	271
32	297
32	502
32	510
32	551
32	719
32	732
33	104
33	164
33	238
33	266
33	558
33	611
33	800
33	842
34	61
34	497
34	584
34	617
34	827
34	838
34	939
34	969
35	112
35	276
35	328
35	428
35	464
35	708
35	745
35	956
36	47
36	500
36	707
36	803
36	825
36	842
36	948
36	957
37	10
37	43
37	119
37	229
37	453
37	635
37	648
37	743
38	111
38	755
38	847
38	849
38	876
38	969
38	974
38	995
39	539
39	579
39	700
39	779
39	808
39	844
39	901
39	999
40	62
40	359
40	432
40	475
40	484
40	565
40	689
40	856
41	55
41	654
41	665
41	789
41	819
41	847
41	901
41	917
42	152
42	338
42	376
42	490
42	784
42	837
42	843
42	861
43	37
43	273
43	388
43	395
43	532
43	753
43	942
43	957
44	71
44	257
44	593
44	686
44	789
44	880
44	919
44	923
45	123
45	137
45	146
45	567
45	615
45	841
45	869
45	904
46	150
46	416
46	443
46	668
46	697
46	702
46	733
46	889
47	36
47	185
47	352
47	607
47	639
47	751
47	769
47	859
48	120
48	131
48	154
48	446
48	609
48	624
48	724
48	865
49	237
49	354
49	365
49	387
49	435
49	469
49	805
49	994
50	25
50	240
50	326
50	430
50	603
50	613
50	629
50	998
51	267
51	308
51	451
51	494
51	562
51	656
51	760
51	878
52	417
52	546
52	565
52	711
52	839
52	917
52	934
52	964
53	250
53	290
53	685
53	710
53	865
53	930
53	933
53	959
54	82
54	104
54	665
54	764
54	789
54	880
54	895
54	901
55	41
55	350
55	410
55	444
55	583
55	746
55	801
55	989
56	165
56	574
56	688
56	708
56	731
56	817
56	844
56	888
57	364
57	377
57	397
57	476
57	494
57	703
57	809
57	984
58	246
58	555
58	556
58	571
58	597
58	829
58	922
58	998
59	377
59	591
59	595
59	871
59	881
59	890
59	948
59	976
60	251
60	448
60	464
60	676
60	728
60	890
60	912
60	962
61	34
61	375
61	498
61	592
61	644
61	819
61	956
61	974
62	27
62	30
62	40
62	502
62	629
62	751
62	923
62	984
63	84
63	162
63	399
63	402
63	570
63	652
63	855
63	990
64	73
64	103
64	232
64	523
64	727
64	785
64	892
64	920
65	235
65	366
65	375
65	551
65	735
65	876
65	917
65	934
66	308
66	474
66	621
66	685
66	762
66	915
66	916
66	981
67	77
67	288
67	618
67	641
67	828
67	851
67	873
67	877
68	26
68	83
68	169
68	228
68	512
68	610
68	668
68	710
69	111
69	525
69	529
69	534
69	584
69	639
69	655
69	941
70	410
70	451
70	590
70	646
70	772
70	911
70	916
70	948
71	44
71	147
71	578
71	596
71	790
71	829
71	866
71	988
72	203
72	358
72	441
72	468
72	489
72	611
72	887
72	895
73	64
73	253
73	258
73	377
73	477
73	792
73	961
73	995
74	404
74	752
74	854
74	872
74	895
74	930
74	938
74	967
75	97
75	152
75	372
75	376
75	441
75	608
75	762
75	956
76	85
76	120
76	343
76	515
76	649
76	757
76	963
76	995
77	67
77	491
77	565
77	736
77	777
77	824
77	864
77	933
78	131
78	158
78	175
78	304
78	462
78	582
78	741
78	951
79	194
79	342
79	374
79	506
79	571
79	801
79	816
79	979
80	302
80	430
80	514
80	611
80	651
80	754
80	755
80	772
81	309
81	370
81	423
81	531
81	561
81	603
81	641
81	723
82	54
82	191
82	574
82	588
82	655
82	674
82	774
82	921
83	68
83	183
83	188
83	215
83	440
83	505
83	539
83	634
84	63
84	180
84	289
84	382
84	398
84	636
84	773
84	901
85	76
85	210
85	430
85	451
85	548
85	792
85	806
85	931
86	10
86	368
86	663
86	778
86	797
86	818
86	921
86	926
87	202
87	366
87	479
87	489
87	612
87	704
87	839
87	867
88	8
88	116
88	306
88	612
88	688
88	829
88	898
88	905
89	173
89	267
89	524
89	613
89	803
89	811
89	832
89	963
90	212
90	589
90	777
90	780
90	864
90	867
90	945
90	966
91	189
91	412
91	593
91	637
91	750
91	762
91	804
91	925
92	4
92	281
92	760
92	891
92	913
92	933
92	949
92	954
93	28
93	237
93	314
93	475
93	615
93	849
93	886
93	987
94	28
94	353
94	434
94	458
94	499
94	851
94	855
94	946
95	325
95	514
95	640
95	683
95	802
95	837
95	885
95	941
96	212
96	222
96	495
96	521
96	695
96	800
96	867
96	952
97	75
97	322
97	323
97	526
97	560
97	645
97	766
97	789
98	280
98	362
98	525
98	727
98	798
98	898
98	984
98	985
99	320
99	400
99	510
99	777
99	818
99	879
99	929
99	944
100	387
100	647
100	725
100	744
100	763
100	846
100	874
100	888
101	135
101	524
101	562
101	652
101	703
101	807
101	890
101	998
102	253
102	262
102	405
102	721
102	726
102	778
102	867
102	990
103	26
103	64
103	104
103	179
103	265
103	562
103	820
103	930
104	33
104	54
104	103
104	136
104	651
104	934
104	982
104	990
105	361
105	430
105	435
105	689
105	716
105	774
105	833
105	888
106	248
106	277
106	467
106	727
106	795
106	859
106	937
106	940
107	368
107	474
107	635
107	817
107	899
107	912
107	913
107	958
108	247
108	427
108	484
108	631
108	808
108	937
108	963
108	989
109	217
109	361
109	529
109	545
109	705
109	818
109	908
109	944
110	31
110	329
110	431
110	445
110	520
110	549
110	646
110	953
111	16
111	38
111	69
111	272
111	659
111	674
111	871
111	989
112	30
112	35
112	304
112	311
112	699
112	767
112	882
112	972
113	146
113	508
113	529
113	601
113	622
113	789
113	909
113	956
114	343
114	470
114	480
114	522
114	590
114	738
114	970
114	999
115	313
115	411
115	561
115	638
115	654
115	682
115	731
115	890
116	88
116	156
116	276
116	485
116	591
116	606
116	656
116	672
117	232
117	271
117	298
117	640
117	664
117	689
117	748
117	904
118	121
118	317
118	328
118	389
118	599
118	764
118	831
118	879
119	9
119	37
119	238
119	544
119	666
119	848
119	958
119	984
120	48
120	76
120	443
120	590
120	660
120	936
120	950
120	961
121	19
121	118
121	161
121	418
121	530
121	596
121	821
121	869
122	207
122	302
122	516
122	692
122	788
122	892
122	959
122	993
123	45
123	289
123	331
123	443
123	481
123	508
123	871
123	955
124	435
124	606
124	660
124	681
124	765
124	889
124	895
124	993
125	292
125	389
125	395
125	556
125	700
125	925
125	972
125	986
126	31
126	215
126	438
126	622
126	672
126	847
126	886
126	890
127	132
127	264
127	576
127	579
127	582
127	649
127	661
127	770
128	166
128	397
128	673
128	716
128	914
128	924
128	962
128	988
129	177
129	225
129	345
129	457
129	522
129	652
129	655
129	719
130	220
130	309
130	416
130	446
130	551
130	762
130	823
130	866
131	3
131	48
131	78
131	363
131	743
131	880
131	931
131	938
132	6
132	127
132	508
132	552
132	561
132	573
132	781
132	826
133	1
133	140
133	148
133	360
133	581
133	751
133	753
133	1000
134	350
134	419
134	572
134	594
134	715
134	786
134	838
134	937
135	12
135	101
135	403
135	576
135	667
135	747
135	804
135	983
136	104
136	167
136	241
136	376
136	615
136	766
136	879
136	900
137	45
137	250
137	291
137	464
137	488
137	722
137	770
137	957
138	9
138	184
138	204
138	268
138	464
138	612
138	695
138	970
139	269
139	310
139	410
139	470
139	479
139	500
139	526
139	925
140	133
140	250
140	283
140	340
140	424
140	509
140	537
140	579
141	493
141	496
141	779
141	804
141	807
141	812
141	898
141	955
142	3
142	251
142	344
142	381
142	449
142	650
142	765
142	950
143	289
143	361
143	498
143	611
143	800
143	816
143	937
143	977
144	24
144	272
144	380
144	483
144	495
144	611
144	737
144	900
145	161
145	192
145	253
145	411
145	456
145	517
145	801
145	860
146	45
146	113
146	210
146	634
146	667
146	865
146	896
146	991
147	71
147	168
147	292
147	567
147	636
147	667
147	732
147	798
148	133
148	368
148	423
148	473
148	566
148	669
148	692
148	720
149	22
149	477
149	493
149	501
149	516
149	621
149	756
149	765
150	46
150	338
150	491
150	536
150	571
150	735
150	887
150	906
151	230
151	260
151	292
151	577
151	727
151	853
151	919
151	970
152	42
152	75
152	460
152	683
152	736
152	850
152	895
152	978
153	367
153	564
153	567
153	584
153	634
153	759
153	904
153	968
154	48
154	242
154	261
154	308
154	552
154	733
154	803
154	994
155	172
155	210
155	438
155	558
155	746
155	842
155	880
155	923
156	116
156	243
156	309
156	439
156	469
156	485
156	771
156	940
157	273
157	298
157	566
157	753
157	769
157	811
157	883
157	912
158	78
158	169
158	504
158	584
158	680
158	681
158	713
158	830
159	432
159	438
159	722
159	866
159	879
159	934
159	937
159	988
160	244
160	266
160	288
160	383
160	394
160	669
160	990
160	994
161	121
161	145
161	257
161	463
161	526
161	571
161	717
161	942
162	63
162	321
162	658
162	791
162	812
162	816
162	849
162	891
163	212
163	233
163	235
163	404
163	659
163	799
163	859
163	918
164	33
164	232
164	442
164	452
164	630
164	649
164	881
164	991
165	56
165	267
165	300
165	365
165	568
165	609
165	692
165	803
166	128
166	243
166	312
166	385
166	522
166	638
166	843
166	887
167	136
167	602
167	766
167	824
167	853
167	858
167	873
167	998
168	147
168	568
168	595
168	633
168	721
168	827
168	956
168	981
169	68
169	158
169	195
169	447
169	490
169	513
169	577
169	853
170	20
170	547
170	578
170	588
170	802
170	923
170	960
170	986
171	296
171	366
171	688
171	728
171	873
171	875
171	917
171	928
172	155
172	410
172	499
172	544
172	558
172	636
172	737
172	947
173	89
173	193
173	451
173	606
173	693
173	803
173	848
173	959
174	218
174	283
174	420
174	453
174	473
174	788
174	957
174	992
175	78
175	284
175	485
175	740
175	889
175	894
175	911
175	980
176	179
176	456
176	543
176	556
176	598
176	652
176	806
176	987
177	129
177	587
177	614
177	729
177	812
177	840
177	947
177	965
177	982
178	203
178	393
178	412
178	506
178	673
178	694
178	840
178	880
178	926
179	103
179	176
179	421
179	577
179	624
179	672
179	768
179	798
179	856
180	84
180	463
180	570
180	658
180	819
180	831
180	923
180	977
180	979
181	361
181	454
181	611
181	640
181	818
181	870
181	876
181	912
181	923
182	252
182	302
182	399
182	419
182	691
182	778
182	789
182	797
182	979
183	83
183	321
183	333
183	484
183	583
183	704
183	841
183	926
183	955
184	138
184	231
184	384
184	485
184	491
184	597
184	678
184	731
184	871
185	29
185	47
185	490
185	495
185	621
185	648
185	825
185	957
185	959
186	328
186	486
186	618
186	719
186	851
186	887
186	904
186	941
186	965
187	9
187	275
187	381
187	418
187	525
187	833
187	846
187	896
187	956
188	83
188	205
188	346
188	389
188	502
188	671
188	851
188	918
188	964
189	25
189	91
189	325
189	517
189	518
189	600
189	759
189	785
189	903
190	5
190	367
190	502
190	651
190	680
190	781
190	813
190	921
190	986
191	82
191	386
191	560
191	611
191	800
191	828
191	845
191	858
191	925
192	145
192	413
192	572
192	696
192	786
192	837
192	855
192	969
192	997
193	173
193	290
193	299
193	337
193	364
193	424
193	607
193	626
193	945
194	10
194	79
194	361
194	584
194	627
194	671
194	796
194	867
194	887
195	169
195	356
195	368
195	473
195	586
195	657
195	699
195	742
195	775
196	342
196	502
196	518
196	607
196	692
196	710
196	912
196	915
196	971
197	300
197	301
197	318
197	387
197	551
197	728
197	809
197	868
197	991
198	309
198	329
198	397
198	519
198	717
198	750
198	822
198	874
198	881
199	596
199	601
199	659
199	680
199	700
199	748
199	770
199	902
199	986
200	379
200	503
200	521
200	528
200	529
200	583
200	628
200	701
200	709
201	332
201	335
201	511
201	581
201	688
201	725
201	747
201	893
201	964
202	87
202	322
202	441
202	537
202	618
202	762
202	786
202	818
202	837
203	72
203	178
203	468
203	506
203	558
203	861
203	919
203	926
203	946
204	17
204	138
204	281
204	369
204	598
204	701
204	809
204	844
204	968
205	188
205	483
205	528
205	700
205	706
205	750
205	903
205	947
205	968
206	338
206	372
206	374
206	498
206	807
206	837
206	843
206	906
206	917
207	122
207	216
207	422
207	530
207	585
207	776
207	909
207	955
207	957
208	327
208	366
208	403
208	496
208	526
208	587
208	611
208	640
208	867
209	9
209	428
209	468
209	471
209	661
209	788
209	820
209	896
209	995
210	13
210	85
210	146
210	155
210	550
210	645
210	782
210	954
210	989
211	281
211	324
211	365
211	392
211	632
211	747
211	825
211	868
211	902
212	25
212	90
212	96
212	163
212	263
212	280
212	405
212	671
212	863
213	219
213	315
213	450
213	489
213	534
213	736
213	831
213	880
213	990
214	285
214	446
214	584
214	603
214	616
214	708
214	746
214	835
214	927
215	83
215	126
215	218
215	286
215	339
215	610
215	920
215	943
215	989
216	14
216	207
216	224
216	283
216	396
216	566
216	633
216	782
216	910
217	6
217	109
217	221
217	333
217	470
217	637
217	657
217	821
217	923
218	174
218	215
218	303
218	311
218	336
218	482
218	551
218	721
218	920
219	213
219	293
219	323
219	352
219	553
219	602
219	654
219	676
219	755
220	130
220	260
220	481
220	707
220	802
220	899
220	904
220	969
220	999
221	217
221	262
221	498
221	637
221	687
221	849
221	864
221	967
221	999
222	96
222	304
222	406
222	473
222	478
222	791
222	824
222	828
222	873
223	6
223	31
223	548
223	627
223	665
223	798
223	862
223	897
223	924
224	216
224	285
224	356
224	396
224	486
224	632
224	639
224	680
224	885
225	129
225	280
225	441
225	713
225	849
225	879
225	895
225	929
225	965
226	27
226	228
226	430
226	577
226	682
226	741
226	759
226	872
226	998
227	231
227	317
227	408
227	433
227	448
227	574
227	721
227	850
227	897
228	68
228	226
228	550
228	626
228	804
228	886
228	896
228	983
228	985
229	37
229	366
229	410
229	506
229	569
229	695
229	786
229	839
229	850
230	151
230	258
230	492
230	502
230	533
230	571
230	625
230	704
230	795
231	29
231	184
231	227
231	303
231	347
231	371
231	412
231	703
231	985
232	64
232	117
232	164
232	645
232	704
232	769
232	792
232	859
232	876
233	32
233	163
233	261
233	264
233	320
233	351
233	547
233	930
233	937
234	559
234	589
234	609
234	710
234	716
234	756
234	805
234	853
234	899
235	65
235	163
235	384
235	645
235	738
235	794
235	884
235	951
235	975
236	263
236	284
236	357
236	373
236	434
236	487
236	553
236	806
236	976
237	49
237	93
237	272
237	382
237	434
237	523
237	613
237	629
237	872
238	33
238	119
238	504
238	681
238	720
238	730
238	743
238	832
238	833
239	321
239	394
239	400
239	440
239	492
239	685
239	686
239	966
239	973
240	50
240	393
240	406
240	580
240	766
240	832
240	840
240	901
240	935
241	136
241	531
241	563
241	682
241	728
241	835
241	907
241	909
241	943
242	154
242	377
242	391
242	424
242	425
242	444
242	459
[truncated: 9,876 more rows]
