# Supplementary material for: Adaptive robust structure exploration for complex systems based on model configuration and fusion
Source: PeerJ Comput Sci. 2024 Apr 8;10:e1983. doi: 10.7717/peerj-cs.1983 (PMC11041945; doi:10.7717/peerj-cs.1983)
Supplement: Supplemental Information 1 [file peerj-cs-10-1983-s001.zip › FusionAlgorithms/src/debug/1000d12/statistics.dat]

degree distribution (probability density function of the degree in logarithmic bins) 
8	0.229266
9	0.181855
10	0.117129
11	0.103905
12	0.0957101
13	0.0527276
14.4454	0.0894563
16	0.0267507
17.5645	0.0388032
19	0.0228424
20	0.0145897

degree distribution (degree-occurrences) 
8	0.176
9	0.153
10	0.108
11	0.105
12	0.106
13	0.064
14	0.066
15	0.053
16	0.039
17	0.027
18	0.035
19	0.04
20	0.028


--------------------------------------
community distribution (size-occurrences)
241	0.333333
319	0.333333
440	0.333333


--------------------------------------
mixing parameter
0.111111	0.027
0.125	0.071
0.142857	0.018
0.153846	0.022
0.157895	0.006
0.168548	0.099
0.183316	0.11
0.201605	0.223
0.220238	0.192
0.230769	0.042
0.235294	0.008
0.25	0.157
0.272727	0.024
0.333333	0.001

--------------------------------------
