# Supplementary material for: Adaptive robust structure exploration for complex systems based on model configuration and fusion
Source: PeerJ Comput Sci. 2024 Apr 8;10:e1983. doi: 10.7717/peerj-cs.1983 (PMC11041945; doi:10.7717/peerj-cs.1983)
Supplement: Supplemental Information 1 [file peerj-cs-10-1983-s001.zip › FusionAlgorithms/src/debug/1000d15/community.dat]

1	2
2	1
3	2
4	2
5	1
6	3
7	3
8	3
9	1
10	3
11	1
12	1
13	2
14	2
15	2
16	3
17	2
18	2
19	1
20	2
21	2
22	2
23	2
24	2
25	3
26	1
27	2
28	1
29	2
30	2
31	1
32	1
33	2
34	1
35	2
36	2
37	2
38	3
39	2
40	2
41	3
42	1
43	1
44	2
45	2
46	3
47	3
48	2
49	3
50	1
51	1
52	3
53	2
54	2
55	2
56	2
57	2
58	2
59	3
60	1
61	3
62	3
63	1
64	2
65	2
66	2
67	1
68	3
69	3
70	3
71	2
72	2
73	2
74	2
75	2
76	1
77	1
78	3
79	2
80	2
81	3
82	2
83	3
84	2
85	3
86	3
87	2
88	2
89	2
90	2
91	2
92	2
93	2
94	3
95	2
96	2
97	2
98	1
99	2
100	2
101	2
102	1
103	2
104	2
105	1
106	1
107	1
108	1
109	2
110	2
111	2
112	3
113	3
114	2
115	1
116	1
117	1
118	2
119	2
120	2
121	2
122	3
123	3
124	2
125	2
126	3
127	2
128	1
129	3
130	2
131	1
132	2
133	1
134	2
135	2
136	2
137	3
138	3
139	1
140	2
141	3
142	1
143	2
144	2
145	3
146	2
147	3
148	1
149	1
150	2
151	2
152	2
153	3
154	2
155	2
156	2
157	2
158	3
159	2
160	2
161	2
162	2
163	1
164	2
165	1
166	1
167	1
168	1
169	2
170	2
171	1
172	3
173	2
174	1
175	3
176	2
177	2
178	2
179	3
180	2
181	2
182	2
183	1
184	1
185	2
186	1
187	1
188	3
189	1
190	2
191	1
192	2
193	2
194	2
195	1
196	2
197	3
198	3
199	2
200	1
201	3
202	2
203	3
204	2
205	2
206	2
207	3
208	2
209	2
210	2
211	2
212	2
213	2
214	1
215	2
216	2
217	2
218	2
219	2
220	3
221	1
222	2
223	2
224	3
225	2
226	2
227	1
228	3
229	2
230	2
231	3
232	2
233	1
234	1
235	2
236	1
237	1
238	3
239	3
240	3
241	2
242	2
243	3
244	2
245	3
246	2
247	2
248	1
249	2
250	3
251	2
252	2
253	1
254	2
255	1
256	1
257	2
258	2
259	1
260	2
261	2
262	2
263	1
264	2
265	3
266	1
267	2
268	2
269	3
270	3
271	2
272	2
273	1
274	2
275	3
276	3
277	2
278	2
279	2
280	3
281	2
282	3
283	2
284	2
285	1
286	3
287	1
288	2
289	2
290	2
291	1
292	2
293	2
294	2
295	2
296	1
297	1
298	3
299	3
300	3
301	3
302	2
303	1
304	1
305	2
306	3
307	3
308	2
309	2
310	3
311	1
312	3
313	3
314	2
315	2
316	3
317	2
318	2
319	3
320	2
321	1
322	3
323	2
324	2
325	3
326	1
327	2
328	3
329	1
330	2
331	1
332	2
333	2
334	3
335	1
336	3
337	1
338	1
339	1
340	2
341	1
342	2
343	1
344	2
345	2
346	2
347	2
348	3
349	2
350	1
351	2
352	2
353	2
354	2
355	1
356	2
357	2
358	3
359	2
360	3
361	2
362	3
363	3
364	2
365	1
366	1
367	3
368	1
369	2
370	1
371	2
372	2
373	1
374	3
375	3
376	2
377	2
378	2
379	2
380	3
381	2
382	2
383	2
384	2
385	2
386	1
387	2
388	2
389	2
390	2
391	1
392	2
393	2
394	2
395	2
396	2
397	2
398	2
399	2
400	2
401	2
402	2
403	2
404	3
405	3
406	3
407	3
408	2
409	2
410	3
411	3
412	1
413	2
414	2
415	2
416	3
417	2
418	2
419	2
420	2
421	2
422	2
423	1
424	2
425	2
426	1
427	1
428	2
429	1
430	1
431	2
432	2
433	3
434	2
435	3
436	3
437	2
438	2
439	1
440	2
441	2
442	2
443	1
444	2
445	2
446	2
447	1
448	2
449	3
450	3
451	2
452	2
453	2
454	1
455	2
456	3
457	2
458	2
459	2
460	2
461	2
462	1
463	2
464	1
465	2
466	2
467	1
468	3
469	3
470	2
471	2
472	2
473	3
474	2
475	3
476	3
477	2
478	2
479	2
480	1
481	2
482	1
483	2
484	1
485	3
486	3
487	1
488	2
489	2
490	1
491	1
492	3
493	3
494	3
495	3
496	3
497	2
498	2
499	1
500	3
501	2
502	2
503	2
504	2
505	3
506	1
507	2
508	2
509	2
510	1
511	2
512	1
513	1
514	2
515	3
516	2
517	1
518	2
519	3
520	1
521	2
522	1
523	2
524	2
525	3
526	1
527	3
528	1
529	2
530	2
531	2
532	1
533	2
534	3
535	2
536	3
537	2
538	2
539	2
540	2
541	2
542	3
543	1
544	2
545	2
546	2
547	1
548	2
549	1
550	2
551	2
552	2
553	1
554	2
555	2
556	3
557	2
558	3
559	2
560	1
561	2
562	1
563	1
564	2
565	2
566	2
567	2
568	3
569	2
570	2
571	2
572	1
573	2
574	2
575	1
576	1
577	2
578	2
579	2
580	3
581	3
582	2
583	2
584	1
585	1
586	3
587	2
588	3
589	2
590	3
591	2
592	1
593	2
594	2
595	3
596	1
597	2
598	1
599	1
600	3
601	2
602	2
603	3
604	1
605	1
606	1
607	2
608	1
609	2
610	1
611	2
612	2
613	2
614	3
615	1
616	1
617	1
618	1
619	2
620	2
621	1
622	1
623	3
624	1
625	1
626	3
627	3
628	1
629	3
630	3
631	2
632	2
633	1
634	2
635	1
636	2
637	3
638	2
639	1
640	1
641	1
642	2
643	1
644	2
645	3
646	1
647	2
648	3
649	1
650	2
651	2
652	2
653	1
654	3
655	3
656	1
657	3
658	1
659	2
660	2
661	1
662	2
663	2
664	3
665	2
666	2
667	1
668	1
669	2
670	1
671	2
672	2
673	2
674	2
675	2
676	1
677	2
678	1
679	3
680	2
681	2
682	3
683	2
684	3
685	2
686	3
687	2
688	1
689	1
690	1
691	2
692	1
693	1
694	1
695	1
696	2
697	2
698	3
699	1
700	2
701	1
702	2
703	2
704	1
705	3
706	1
707	2
708	2
709	1
710	2
711	2
712	2
713	2
714	2
715	2
716	1
717	2
718	2
719	3
720	1
721	3
722	1
723	1
724	2
725	3
726	2
727	2
728	2
729	1
730	1
731	2
732	2
733	3
734	2
735	1
736	3
737	2
738	1
739	3
740	2
741	1
742	2
743	1
744	2
745	3
746	1
747	2
748	3
749	2
750	2
751	2
752	3
753	2
754	1
755	3
756	2
757	1
758	1
759	2
760	3
761	2
762	2
763	3
764	2
765	3
766	2
767	2
768	3
769	2
770	1
771	1
772	2
773	3
774	2
775	2
776	1
777	2
778	2
779	2
780	2
781	2
782	3
783	3
784	2
785	2
786	2
787	3
788	1
789	3
790	3
791	1
792	2
793	2
794	1
795	1
796	2
797	3
798	3
799	3
800	1
801	2
802	2
803	1
804	2
805	1
806	1
807	2
808	1
809	3
810	3
811	1
812	2
813	2
814	3
815	3
816	2
817	1
818	2
819	2
820	1
821	2
822	1
823	3
824	2
825	2
826	2
827	2
828	3
829	3
830	1
831	3
832	2
833	2
834	2
835	2
836	2
837	3
838	2
839	3
840	1
841	1
842	1
843	2
844	1
845	1
846	2
847	2
848	2
849	3
850	3
851	1
852	3
853	1
854	1
855	2
856	2
857	2
858	1
859	1
860	2
861	1
862	2
863	2
864	3
865	1
866	3
867	3
868	1
869	2
870	1
871	1
872	3
873	2
874	3
875	2
876	2
877	2
878	2
879	2
880	1
881	1
882	2
883	3
884	2
885	1
886	2
887	2
888	2
889	2
890	2
891	2
892	1
893	3
894	2
895	1
896	2
897	1
898	2
899	2
900	2
901	3
902	2
903	2
904	3
905	1
906	3
907	1
908	1
909	2
910	1
911	3
912	2
913	2
914	2
915	2
916	2
917	1
918	2
919	1
920	2
921	2
922	2
923	2
924	3
925	2
926	2
927	1
928	2
929	3
930	3
931	1
932	1
933	1
934	2
935	3
936	2
937	2
938	1
939	3
940	2
941	2
942	3
943	1
944	3
945	3
946	1
947	2
948	1
949	1
950	3
951	2
952	3
953	3
954	2
955	2
956	3
957	1
958	2
959	3
960	2
961	2
962	1
963	3
964	1
965	2
966	1
967	1
968	3
969	1
970	2
971	3
972	1
973	1
974	1
975	3
976	2
977	3
978	1
979	1
980	1
981	2
982	1
983	2
984	2
985	2
986	2
987	2
988	2
989	2
990	1
991	3
992	3
993	2
994	3
995	3
996	1
997	2
998	2
999	1
1000	1
