# Supplementary material for: Adaptive robust structure exploration for complex systems based on model configuration and fusion
Source: PeerJ Comput Sci. 2024 Apr 8;10:e1983. doi: 10.7717/peerj-cs.1983 (PMC11041945; doi:10.7717/peerj-cs.1983)
Supplement: Supplemental Information 1 [file peerj-cs-10-1983-s001.zip › FusionAlgorithms/src/debug/1000d15/network.dat]

1	57
1	182
1	223
1	266
1	351
1	383
1	432
1	536
1	552
1	779
1	816
1	998
2	117
2	178
2	332
2	341
2	429
2	604
2	625
2	743
2	804
2	822
2	885
2	919
3	35
3	62
3	140
3	205
3	269
3	315
3	381
3	471
3	516
3	628
3	674
3	913
4	55
4	99
4	410
4	472
4	474
4	667
4	680
4	691
4	793
4	860
4	988
4	993
5	213
5	216
5	225
5	426
5	462
5	528
5	549
5	633
5	776
5	917
5	927
5	964
6	170
6	228
6	328
6	360
6	542
6	558
6	630
6	752
6	797
6	839
6	878
6	975
7	81
7	197
7	243
7	276
7	364
7	388
7	481
7	515
7	536
7	768
7	904
7	911
8	86
8	129
8	172
8	179
8	550
8	645
8	733
8	777
8	783
8	814
8	849
8	995
9	26
9	96
9	454
9	464
9	499
9	532
9	548
9	624
9	759
9	803
9	933
9	938
10	39
10	269
10	306
10	372
10	446
10	475
10	486
10	495
10	828
10	893
10	942
10	994
11	103
11	166
11	183
11	189
11	255
11	260
11	480
11	491
11	499
11	706
11	817
11	949
12	29
12	64
12	116
12	195
12	285
12	391
12	490
12	543
12	668
12	795
12	805
12	981
13	248
13	285
13	422
13	460
13	539
13	579
13	651
13	708
13	734
13	747
13	875
13	894
14	82
14	161
14	394
14	397
14	446
14	461
14	551
14	625
14	684
14	786
14	942
14	955
15	74
15	257
15	402
15	544
15	547
15	571
15	577
15	647
15	681
15	929
15	935
15	958
16	44
16	179
16	298
16	312
16	316
16	404
16	580
16	733
16	753
16	773
16	798
16	874
17	31
17	56
17	95
17	200
17	218
17	281
17	309
17	346
17	356
17	523
17	533
17	826
18	36
18	134
18	209
18	340
18	446
18	474
18	619
18	671
18	808
18	846
18	857
18	977
19	32
19	353
19	510
19	521
19	563
19	639
19	820
19	885
19	907
19	973
19	979
19	980
20	25
20	88
20	230
20	293
20	369
20	620
20	702
20	711
20	785
20	786
20	880
20	945
21	40
21	227
21	230
21	244
21	258
21	611
21	764
21	827
21	835
21	871
21	921
21	980
22	92
22	138
22	151
22	220
22	342
22	498
22	559
22	567
22	652
22	737
22	766
22	903
23	199
23	340
23	393
23	481
23	508
23	518
23	632
23	672
23	796
23	864
23	909
23	952
24	35
24	53
24	87
24	177
24	188
24	483
24	522
24	587
24	650
24	847
24	918
24	955
25	20
25	73
25	198
25	362
25	664
25	725
25	773
25	789
25	828
25	874
25	924
25	968
26	9
26	171
26	335
26	510
26	599
26	694
26	695
26	696
26	730
26	766
26	794
26	957
27	140
27	294
27	460
27	540
27	544
27	578
27	658
27	766
27	857
27	888
27	905
27	981
28	304
28	467
28	551
28	572
28	604
28	633
28	670
28	769
28	788
28	905
28	948
28	957
29	12
29	152
29	160
29	344
29	418
29	463
29	514
29	564
29	714
29	843
29	890
29	953
30	204
30	319
30	324
30	459
30	516
30	577
30	683
30	711
30	769
30	781
30	872
30	995
31	17
31	221
31	371
31	599
31	659
31	723
31	795
31	845
31	943
31	962
31	972
31	1000
32	19
32	135
32	218
32	247
32	263
32	510
32	572
32	615
32	635
32	735
32	741
32	927
33	90
33	149
33	225
33	413
33	630
33	641
33	650
33	750
33	786
33	827
33	876
33	940
34	108
34	184
34	187
34	227
34	370
34	668
34	741
34	766
34	851
34	871
34	958
34	999
35	3
35	24
35	37
35	134
35	236
35	303
35	338
35	457
35	514
35	753
35	896
35	934
36	18
36	55
36	73
36	89
36	146
36	328
36	420
36	440
36	589
36	825
36	859
36	869
37	35
37	114
37	314
37	321
37	531
37	572
37	675
37	835
37	866
37	891
37	921
37	954
38	46
38	113
38	407
38	450
38	568
38	580
38	588
38	638
38	839
38	866
38	963
38	981
39	10
39	229
39	278
39	503
39	529
39	587
39	591
39	609
39	703
39	723
39	785
39	984
40	21
40	79
40	210
40	333
40	403
40	523
40	544
40	566
40	838
40	878
40	925
40	968
41	52
41	61
41	62
41	109
41	159
41	375
41	407
41	411
41	630
41	798
41	924
41	954
42	266
42	297
42	377
42	413
42	522
42	543
42	547
42	621
42	690
42	720
42	820
42	917
43	76
43	191
43	273
43	530
43	560
43	643
43	651
43	670
43	676
43	808
43	820
43	895
44	16
44	391
44	428
44	444
44	448
44	523
44	671
44	708
44	793
44	872
44	876
44	894
45	127
45	260
45	302
45	344
45	432
45	517
45	547
45	761
45	762
45	779
45	830
45	836
46	38
46	228
46	310
46	375
46	390
46	682
46	760
46	765
46	809
46	837
46	903
46	985
47	85
47	113
47	129
47	145
47	179
47	250
47	375
47	542
47	581
47	647
47	835
47	904
48	57
48	229
48	262
48	371
48	533
48	732
48	807
48	843
48	871
48	878
48	896
48	992
49	94
49	222
49	245
49	280
49	286
49	725
49	736
49	745
49	761
49	968
49	971
49	989
50	51
50	278
50	361
50	605
50	628
50	758
50	859
50	880
50	919
50	932
50	949
50	969
51	50
51	102
51	259
51	491
51	575
51	700
51	706
51	727
51	806
51	844
51	895
51	962
52	41
52	269
52	306
52	393
52	488
52	545
52	590
52	698
52	721
52	924
52	963
52	991
53	24
53	127
53	146
53	182
53	543
53	573
53	597
53	661
53	662
53	756
53	891
53	921
54	71
54	106
54	125
54	161
54	326
54	333
54	498
54	652
54	685
54	751
54	759
54	934
55	4
55	36
55	178
55	446
55	452
55	589
55	703
55	745
55	763
55	846
55	887
55	910
56	17
56	124
56	202
56	247
56	332
56	442
56	456
56	499
56	700
56	875
56	958
56	965
57	1
57	48
57	133
57	149
57	294
57	314
57	388
57	397
57	425
57	569
57	984
57	993
58	66
58	83
58	120
58	134
58	186
58	344
58	424
58	508
58	518
58	612
58	683
58	899
59	94
59	226
59	310
59	313
59	336
59	475
59	790
59	799
59	829
59	867
59	914
59	920
60	219
60	343
60	549
60	560
60	571
60	592
60	618
60	649
60	794
60	871
60	881
60	962
61	41
61	85
61	119
61	228
61	450
61	469
61	496
61	657
61	809
61	864
61	952
61	984
62	3
62	41
62	197
62	231
62	239
62	299
62	595
62	799
62	900
62	942
62	991
62	992
63	186
63	373
63	526
63	575
63	602
63	668
63	793
63	859
63	905
63	919
63	927
63	982
64	12
64	317
64	345
64	422
64	503
64	507
64	591
64	675
64	821
64	928
64	984
64	993
65	93
65	289
65	389
65	513
65	561
65	607
65	651
65	739
65	813
65	913
65	930
65	987
66	58
66	104
66	181
66	213
66	243
66	392
66	579
66	593
66	842
66	877
66	899
66	926
67	102
67	131
67	329
67	355
67	490
67	573
67	604
67	643
67	670
67	724
67	868
67	943
68	231
68	243
68	265
68	334
68	358
68	378
68	422
68	588
68	600
68	603
68	657
68	901
69	188
69	275
69	299
69	336
69	494
69	495
69	556
69	638
69	814
69	876
69	924
69	941
70	240
70	295
70	519
70	630
70	644
70	752
70	762
70	782
70	810
70	893
70	952
70	971
71	54
71	217
71	347
71	455
71	457
71	511
71	516
71	731
71	751
71	869
71	891
71	945
72	140
72	159
72	305
72	312
72	417
72	440
72	567
72	633
72	674
72	713
72	806
72	888
73	25
73	36
73	382
73	455
73	619
73	664
73	666
73	680
73	685
73	784
73	833
73	916
74	15
74	118
74	267
74	424
74	609
74	624
74	631
74	707
74	728
74	805
74	838
74	961
75	111
75	135
75	352
75	398
75	444
75	481
75	562
75	647
75	730
75	860
75	876
75	936
76	43
76	80
76	253
76	343
76	602
76	624
76	628
76	667
76	689
76	845
76	940
76	962
77	168
77	285
77	329
77	444
77	454
77	532
77	693
77	723
77	728
77	820
77	858
77	943
78	122
78	147
78	224
78	262
78	301
78	313
78	411
78	479
78	519
78	682
78	748
78	798
79	40
79	101
79	262
79	302
79	315
79	511
79	584
79	647
79	870
79	914
79	915
79	958
80	76
80	151
80	230
80	397
80	419
80	612
80	681
80	789
80	835
80	838
80	955
80	960
81	7
81	113
81	265
81	334
81	407
81	492
81	603
81	611
81	657
81	782
81	826
81	906
82	14
82	193
82	215
82	271
82	357
82	419
82	514
82	605
82	911
82	915
82	925
82	976
83	58
83	197
83	269
83	374
83	416
83	485
83	614
83	760
83	787
83	901
83	925
83	971
84	385
84	488
84	555
84	609
84	632
84	682
84	749
84	803
84	807
84	825
84	863
84	896
85	47
85	61
85	224
85	345
85	436
85	450
85	497
85	645
85	657
85	810
85	866
85	939
86	8
86	224
86	319
86	387
86	411
86	654
86	679
86	721
86	860
86	867
86	906
86	963
87	24
87	109
87	192
87	223
87	414
87	424
87	437
87	472
87	498
87	531
87	709
87	716
88	20
88	152
88	211
88	305
88	386
88	507
88	516
88	566
88	592
88	749
88	871
88	988
89	36
89	93
89	173
89	281
89	408
89	414
89	415
89	419
89	920
89	921
89	950
89	1000
90	33
90	129
90	215
90	246
90	275
90	351
90	420
90	434
90	708
90	714
90	751
90	900
91	135
91	272
91	348
91	379
91	483
91	523
91	529
91	691
91	700
91	796
91	909
91	958
92	22
92	162
92	169
92	181
92	264
92	304
92	499
92	509
92	530
92	552
92	775
92	993
93	65
93	89
93	264
93	300
93	327
93	538
93	541
93	568
93	578
93	611
93	854
93	889
94	49
94	59
94	172
94	220
94	361
94	410
94	503
94	556
94	558
94	657
94	789
94	814
95	17
95	129
95	275
95	470
95	573
95	631
95	687
95	726
95	804
95	818
95	825
95	896
96	9
96	100
96	151
96	187
96	268
96	440
96	535
96	647
96	697
96	777
96	863
96	881
97	180
97	216
97	325
97	397
97	404
97	680
97	683
97	700
97	715
97	780
97	833
97	914
98	102
98	174
98	330
98	513
98	535
98	537
98	701
98	840
98	865
98	870
98	871
98	908
99	4
99	109
99	134
99	225
99	231
99	295
99	381
99	492
99	598
99	620
99	740
99	750
100	96
100	252
100	390
100	447
100	545
100	651
100	677
100	790
100	796
100	835
100	987
100	988
101	79
101	257
101	284
101	342
101	351
101	364
101	393
101	483
101	502
101	537
101	865
101	897
102	51
102	67
102	98
102	128
102	204
102	296
102	339
102	543
102	646
102	676
102	722
102	988
103	11
103	114
103	228
103	361
103	379
103	472
103	587
103	644
103	718
103	731
103	799
103	993
104	66
104	140
104	176
104	497
104	601
104	712
104	728
104	747
104	873
104	933
104	947
104	962
105	200
105	292
105	423
105	454
105	491
105	522
105	563
105	699
105	738
105	842
105	853
105	934
106	54
106	499
106	520
106	621
106	653
106	817
106	861
106	931
106	934
106	955
106	982
106	1000
107	272
107	331
107	365
107	391
107	484
107	584
107	598
107	727
107	811
107	854
107	870
107	999
108	34
108	370
108	520
108	577
108	584
108	605
108	625
108	640
108	853
108	936
108	957
108	966
109	41
109	87
109	99
109	154
109	157
109	465
109	507
109	613
109	733
109	767
109	951
109	990
110	137
110	159
110	258
110	395
110	569
110	587
110	687
110	817
110	836
110	879
110	903
110	954
111	75
111	371
111	419
111	731
111	770
111	782
111	809
111	819
111	821
111	890
111	914
111	997
112	122
112	146
112	539
112	580
112	654
112	783
112	797
112	847
112	864
112	929
112	944
112	945
113	38
113	47
113	81
113	138
113	155
113	458
113	496
113	787
113	815
113	893
113	952
113	956
114	37
114	103
114	138
114	182
114	305
114	538
114	569
114	594
114	724
114	842
114	936
114	954
115	128
115	184
115	191
115	244
115	256
115	577
115	704
115	792
115	844
115	892
115	897
115	966
116	12
116	266
116	291
116	297
116	303
116	421
116	532
116	842
116	848
116	861
116	969
116	974
117	2
117	131
117	255
117	366
117	455
117	464
117	560
117	621
117	786
117	969
117	972
117	982
118	74
118	261
118	442
118	451
118	506
118	612
118	657
118	766
118	778
118	786
118	819
118	923
119	61
119	121
119	224
119	320
119	463
119	465
119	471
119	541
119	589
119	663
119	848
119	963
120	58
120	219
120	372
120	383
120	396
120	415
120	474
120	504
120	605
120	769
120	814
120	882
121	119
121	246
121	295
121	388
121	687
121	723
121	817
121	882
121	884
121	887
121	920
121	987
122	78
122	112
122	179
122	265
122	302
122	568
122	603
122	719
122	752
122	818
122	872
122	904
123	141
123	312
123	358
123	363
123	419
123	485
123	580
123	671
123	745
123	883
123	956
123	989
124	56
124	150
124	322
124	392
124	419
124	440
124	504
124	610
124	634
124	767
124	940
124	967
125	54
125	262
125	328
125	422
125	457
125	458
125	465
125	483
125	649
125	731
125	862
125	899
126	137
126	198
126	515
126	534
126	590
126	603
126	781
126	783
126	818
126	911
126	930
126	971
127	45
127	53
127	178
127	293
127	342
127	354
127	416
127	481
127	597
127	675
127	718
127	727
128	102
128	115
128	165
128	350
128	418
128	543
128	563
128	661
128	871
128	881
128	980
128	983
129	8
129	47
129	90
129	95
129	250
129	456
129	627
129	691
129	736
129	930
129	945
129	956
130	415
130	498
130	502
130	611
130	659
130	665
130	673
130	825
130	830
130	849
130	899
130	902
131	67
131	117
131	177
131	202
131	484
131	506
131	520
131	690
131	842
131	844
131	938
131	951
132	212
132	236
132	292
132	294
132	521
132	587
132	652
132	670
132	774
132	793
132	964
132	985
133	57
133	326
133	335
133	365
133	480
133	668
133	706
133	722
133	803
133	861
133	966
133	988
134	18
134	35
134	58
134	99
134	193
134	320
134	414
134	580
134	707
134	782
134	857
134	869
135	32
135	75
135	91
135	607
135	619
135	717
135	729
135	780
135	878
135	899
135	976
135	997
136	424
136	471
136	570
136	677
136	753
136	767
136	781
136	812
136	861
136	902
136	913
137	110
137	126
137	581
137	586
137	734
137	736
137	765
137	773
137	850
137	864
137	953
137	956
138	22
138	113
138	114
138	362
138	380
138	404
138	493
138	600
138	645
138	790
138	815
138	874
139	143
139	233
139	329
139	425
139	439
139	480
139	572
139	845
139	858
139	916
139	919
139	957
140	3
140	27
140	72
140	104
140	204
140	287
140	333
140	422
140	541
140	920
140	947
140	988
141	123
141	282
141	312
141	354
141	416
141	444
141	469
141	498
141	831
141	839
141	872
141	950
142	166
142	248
142	253
142	513
142	624
142	845
142	854
142	932
142	947
142	964
142	969
142	985
143	139
143	347
143	550
143	710
143	731
143	811
143	869
143	898
143	918
143	936
143	985
143	988
144	219
144	308
144	390
144	399
144	421
144	435
144	521
144	522
144	737
144	909
144	925
144	965
145	47
145	310
145	473
145	502
145	533
145	626
145	637
145	651
145	679
145	739
145	745
145	883
146	36
146	53
146	112
146	222
146	314
146	402
146	546
146	625
146	638
146	793
146	869
146	887
147	78
147	375
147	410
147	493
147	586
147	597
147	783
147	797
147	828
147	912
147	977
147	998
148	174
148	266
148	273
148	288
148	427
148	512
148	650
148	776
148	895
148	966
148	967
148	979
149	33
149	57
149	174
149	214
149	263
149	273
149	303
149	391
149	788
149	871
149	964
149	1000
150	124
150	174
150	263
150	349
150	384
150	459
150	726
150	744
150	824
150	873
150	951
150	987
151	22
151	80
151	96
151	394
151	421
151	524
151	563
151	644
151	732
151	772
151	825
151	1000
152	29
152	88
152	209
152	217
152	221
152	277
152	305
152	600
152	611
152	712
152	807
152	998
153	188
153	363
153	394
153	404
153	405
153	475
153	485
153	551
153	733
153	774
153	935
153	959
154	109
154	202
154	219
154	541
154	587
154	658
154	720
154	749
154	781
154	792
154	893
154	958
155	113
155	169
155	346
155	398
155	472
155	572
155	675
155	734
155	873
155	894
155	912
155	976
156	192
156	251
156	375
156	438
156	548
156	637
156	792
156	827
156	832
156	875
156	899
156	986
157	109
157	235
157	242
157	326
157	444
157	501
157	603
157	669
157	740
157	796
157	888
157	916
158	269
158	362
158	441
158	558
158	586
158	590
158	648
158	797
158	826
158	828
158	872
158	942
159	41
159	72
159	110
159	164
159	218
159	271
159	335
159	374
159	396
159	428
159	508
159	777
160	29
160	521
160	549
160	589
160	634
160	659
160	710
160	727
160	841
160	863
160	913
160	984
161	14
161	54
161	182
161	246
161	279
161	295
161	318
161	447
161	520
161	598
161	673
161	848
162	92
162	169
162	253
162	258
162	315
162	381
162	440
162	711
162	760
162	784
162	888
162	947
163	184
163	185
163	427
163	443
163	447
163	465
163	528
163	652
163	730
163	917
163	932
163	948
164	159
164	177
164	275
164	457
164	507
164	571
164	574
164	778
164	816
164	864
164	869
164	921
165	128
165	227
165	333
165	560
165	584
165	658
165	785
165	808
165	830
165	917
165	943
165	993
166	11
166	142
166	263
166	482
166	499
166	557
166	592
166	757
166	776
166	821
166	927
166	949
167	174
167	253
167	255
167	311
167	532
167	543
167	609
167	621
167	670
[truncated: 13,094 more rows]
