# Supplementary material for: Adaptive robust structure exploration for complex systems based on model configuration and fusion
Source: PeerJ Comput Sci. 2024 Apr 8;10:e1983. doi: 10.7717/peerj-cs.1983 (PMC11041945; doi:10.7717/peerj-cs.1983)
Supplement: Supplemental Information 1 [file peerj-cs-10-1983-s001.zip › FusionAlgorithms/src/debug/1000d15/statistics.dat]

degree distribution (probability density function of the degree in logarithmic bins) 
11	0.00147563
12	0.278
13	0.172832
14	0.160325
15	0.137889
16	0.113394
17	0.0757402
18	0.0786623
19	0.0594502
20	0.0486958

degree distribution (degree-occurrences) 
11	0.001
12	0.2
13	0.132
14	0.138
15	0.126
16	0.11
17	0.078
18	0.086
19	0.069
20	0.06


--------------------------------------
community distribution (size-occurrences)
222	0.333333
266	0.333333
512	0.333333


--------------------------------------
mixing parameter
0.0842803	0.008
0.111111	0.001
0.117647	0.002
0.125	0.001
0.133333	0.008
0.142857	0.027
0.154401	0.073
0.166667	0.165
0.176471	0.048
0.1875	0.09
0.2	0.178
0.212981	0.17
0.222222	0.046
0.230769	0.069
0.235294	0.028
0.25	0.086

--------------------------------------
