# Supplementary material for: Adaptive robust structure exploration for complex systems based on model configuration and fusion
Source: PeerJ Comput Sci. 2024 Apr 8;10:e1983. doi: 10.7717/peerj-cs.1983 (PMC11041945; doi:10.7717/peerj-cs.1983)
Supplement: Supplemental Information 1 [file peerj-cs-10-1983-s001.zip › FusionAlgorithms/src/debug/1000d2/community.dat]

1	3
2	2
3	1
4	1
5	1
6	1
7	2
8	1
9	3
10	2
11	1
12	2
13	1
14	1
15	1
16	1
17	2
18	2
19	2
20	2
21	2
22	1
23	1
24	3
25	1
26	2
27	3
28	3
29	3
30	3
31	2
32	1
33	3
34	2
35	3
36	2
37	1
38	2
39	3
40	1
41	2
42	1
43	2
44	3
45	3
46	1
47	3
48	2
49	3
50	1
51	2
52	2
53	2
54	1
55	1
56	3
57	1
58	1
59	1
60	1
61	1
62	1
63	2
64	2
65	2
66	2
67	2
68	3
69	3
70	2
71	3
72	1
73	3
74	3
75	2
76	2
77	2
78	2
79	1
80	1
81	1
82	1
83	2
84	1
85	3
86	3
87	1
88	3
89	2
90	2
91	2
92	3
93	2
94	3
95	1
96	3
97	1
98	2
99	1
100	1
101	2
102	2
103	2
104	2
105	3
106	1
107	2
108	2
109	2
110	3
111	3
112	1
113	1
114	2
115	1
116	2
117	3
118	1
119	1
120	1
121	1
122	3
123	1
124	1
125	1
126	2
127	1
128	3
129	3
130	3
131	2
132	1
133	2
134	3
135	1
136	1
137	2
138	2
139	1
140	3
141	2
142	2
143	2
144	2
145	1
146	1
147	2
148	3
149	1
150	2
151	3
152	1
153	1
154	3
155	3
156	1
157	2
158	3
159	2
160	1
161	3
162	3
163	1
164	2
165	1
166	2
167	3
168	3
169	2
170	3
171	3
172	2
173	2
174	3
175	3
176	3
177	3
178	3
179	1
180	3
181	3
182	1
183	2
184	2
185	2
186	2
187	3
188	1
189	1
190	3
191	1
192	3
193	3
194	1
195	1
196	3
197	1
198	3
199	2
200	1
201	3
202	3
203	3
204	2
205	1
206	1
207	1
208	1
209	3
210	3
211	3
212	3
213	1
214	3
215	3
216	1
217	2
218	2
219	3
220	3
221	2
222	1
223	1
224	2
225	1
226	3
227	3
228	1
229	3
230	1
231	2
232	3
233	2
234	3
235	2
236	2
237	3
238	3
239	3
240	3
241	1
242	2
243	2
244	1
245	3
246	3
247	1
248	3
249	1
250	2
251	2
252	1
253	3
254	1
255	2
256	1
257	2
258	1
259	2
260	2
261	3
262	1
263	3
264	3
265	3
266	3
267	2
268	2
269	1
270	1
271	2
272	2
273	2
274	2
275	2
276	2
277	3
278	2
279	1
280	1
281	2
282	2
283	2
284	1
285	1
286	2
287	2
288	2
289	1
290	2
291	3
292	2
293	3
294	2
295	3
296	2
297	2
298	3
299	1
300	2
301	1
302	2
303	3
304	1
305	1
306	3
307	1
308	1
309	3
310	3
311	2
312	2
313	3
314	3
315	2
316	1
317	1
318	3
319	1
320	2
321	2
322	2
323	2
324	1
325	1
326	2
327	2
328	2
329	3
330	3
331	1
332	3
333	1
334	1
335	2
336	3
337	2
338	3
339	2
340	1
341	2
342	2
343	1
344	1
345	1
346	2
347	1
348	2
349	2
350	1
351	1
352	2
353	1
354	2
355	1
356	3
357	2
358	1
359	2
360	2
361	1
362	2
363	1
364	3
365	3
366	1
367	3
368	3
369	2
370	2
371	3
372	3
373	2
374	2
375	2
376	1
377	2
378	3
379	2
380	2
381	2
382	3
383	3
384	2
385	3
386	3
387	1
388	3
389	3
390	1
391	1
392	1
393	2
394	3
395	3
396	3
397	3
398	2
399	2
400	3
401	2
402	2
403	1
404	3
405	3
406	3
407	2
408	3
409	1
410	2
411	1
412	1
413	1
414	2
415	2
416	2
417	3
418	1
419	3
420	2
421	1
422	3
423	2
424	2
425	2
426	3
427	1
428	1
429	1
430	3
431	3
432	1
433	2
434	3
435	3
436	3
437	2
438	2
439	3
440	2
441	1
442	2
443	1
444	2
445	3
446	2
447	2
448	2
449	2
450	1
451	1
452	3
453	3
454	3
455	2
456	2
457	3
458	1
459	3
460	3
461	2
462	1
463	3
464	1
465	3
466	1
467	2
468	3
469	1
470	2
471	1
472	1
473	2
474	2
475	1
476	1
477	1
478	2
479	3
480	2
481	1
482	3
483	2
484	1
485	3
486	3
487	1
488	1
489	2
490	2
491	3
492	3
493	1
494	1
495	2
496	1
497	1
498	2
499	3
500	2
501	1
502	3
503	1
504	2
505	2
506	3
507	1
508	3
509	2
510	1
511	3
512	2
513	1
514	3
515	2
516	1
517	2
518	2
519	1
520	3
521	2
522	1
523	2
524	1
525	3
526	2
527	1
528	3
529	3
530	3
531	3
532	1
533	2
534	2
535	1
536	2
537	3
538	2
539	2
540	1
541	1
542	1
543	2
544	1
545	3
546	3
547	2
548	2
549	3
550	2
551	2
552	3
553	3
554	2
555	2
556	1
557	3
558	3
559	2
560	2
561	2
562	2
563	3
564	2
565	1
566	1
567	1
568	2
569	2
570	3
571	1
572	3
573	3
574	3
575	1
576	2
577	3
578	1
579	2
580	1
581	1
582	3
583	1
584	1
585	2
586	3
587	1
588	3
589	2
590	2
591	1
592	3
593	3
594	3
595	3
596	2
597	3
598	3
599	3
600	3
601	2
602	2
603	2
604	2
605	1
606	3
607	2
608	1
609	1
610	3
611	2
612	2
613	2
614	2
615	2
616	3
617	1
618	1
619	3
620	2
621	3
622	2
623	2
624	3
625	3
626	2
627	2
628	2
629	1
630	1
631	2
632	3
633	3
634	2
635	3
636	2
637	1
638	2
639	2
640	3
641	1
642	1
643	2
644	1
645	3
646	2
647	1
648	2
649	2
650	1
651	2
652	2
653	3
654	1
655	2
656	3
657	2
658	2
659	3
660	3
661	2
662	1
663	1
664	3
665	1
666	2
667	3
668	1
669	1
670	1
671	1
672	1
673	1
674	2
675	1
676	3
677	1
678	1
679	3
680	1
681	2
682	2
683	2
684	3
685	2
686	3
687	3
688	2
689	2
690	2
691	3
692	1
693	3
694	1
695	1
696	3
697	2
698	2
699	1
700	1
701	1
702	3
703	1
704	1
705	2
706	3
707	1
708	1
709	1
710	2
711	2
712	2
713	3
714	2
715	1
716	3
717	2
718	2
719	2
720	3
721	3
722	2
723	3
724	2
725	1
726	2
727	2
728	2
729	1
730	3
731	1
732	1
733	1
734	2
735	1
736	1
737	3
738	3
739	1
740	2
741	1
742	3
743	3
744	1
745	1
746	2
747	1
748	2
749	2
750	2
751	1
752	3
753	3
754	3
755	2
756	1
757	3
758	2
759	3
760	1
761	1
762	2
763	1
764	2
765	1
766	3
767	1
768	3
769	1
770	3
771	1
772	1
773	1
774	1
775	1
776	2
777	1
778	2
779	1
780	2
781	1
782	1
783	2
784	1
785	1
786	3
787	1
788	3
789	1
790	3
791	3
792	2
793	2
794	1
795	2
796	1
797	1
798	1
799	1
800	3
801	3
802	1
803	2
804	2
805	1
806	2
807	3
808	3
809	3
810	2
811	1
812	3
813	3
814	2
815	1
816	3
817	2
818	2
819	1
820	3
821	3
822	3
823	3
824	1
825	2
826	1
827	1
828	2
829	3
830	1
831	3
832	1
833	3
834	2
835	3
836	3
837	3
838	3
839	1
840	3
841	1
842	3
843	2
844	3
845	1
846	1
847	2
848	2
849	2
850	1
851	1
852	2
853	2
854	1
855	3
856	2
857	1
858	1
859	3
860	2
861	1
862	3
863	3
864	1
865	1
866	2
867	2
868	3
869	2
870	1
871	3
872	1
873	3
874	2
875	1
876	1
877	2
878	3
879	1
880	3
881	1
882	2
883	3
884	2
885	3
886	2
887	3
888	3
889	3
890	1
891	1
892	2
893	3
894	2
895	2
896	3
897	1
898	3
899	1
900	2
901	2
902	3
903	3
904	2
905	2
906	3
907	2
908	2
909	2
910	1
911	1
912	2
913	2
914	3
915	3
916	3
917	1
918	1
919	2
920	3
921	2
922	1
923	1
924	3
925	2
926	1
927	1
928	1
929	3
930	3
931	2
932	1
933	1
934	3
935	1
936	2
937	2
938	1
939	1
940	1
941	1
942	3
943	2
944	3
945	2
946	2
947	3
948	2
949	2
950	3
951	2
952	3
953	2
954	2
955	1
956	3
957	1
958	2
959	3
960	2
961	3
962	1
963	1
964	1
965	1
966	1
967	2
968	2
969	1
970	3
971	1
972	3
973	1
974	2
975	2
976	1
977	2
978	2
979	3
980	1
981	1
982	3
983	1
984	2
985	3
986	3
987	1
988	2
989	1
990	1
991	2
992	1
993	1
994	3
995	1
996	3
997	2
998	3
999	1
1000	2
