# Supplementary material for: Adaptive robust structure exploration for complex systems based on model configuration and fusion
Source: PeerJ Comput Sci. 2024 Apr 8;10:e1983. doi: 10.7717/peerj-cs.1983 (PMC11041945; doi:10.7717/peerj-cs.1983)
Supplement: Supplemental Information 1 [file peerj-cs-10-1983-s001.zip › FusionAlgorithms/src/debug/1000d2/network.dat]

1	656
2	776
3	14
4	773
5	254
6	427
7	993
8	350
9	916
10	997
11	239
12	988
13	875
14	3
15	975
16	299
17	992
18	913
19	271
20	953
21	643
22	794
23	114
24	924
25	881
26	290
27	940
28	920
29	954
30	737
31	971
32	971
33	822
34	960
35	998
36	90
37	851
38	980
39	970
40	153
41	734
42	999
43	744
44	878
45	336
46	325
47	152
48	817
49	934
50	760
51	181
52	456
53	611
54	771
55	188
56	384
57	981
58	428
59	972
60	353
61	966
62	981
63	719
64	925
65	977
66	320
67	746
68	105
69	998
70	997
71	499
72	146
73	985
74	721
75	804
76	682
77	882
78	155
79	462
80	708
81	216
82	493
83	988
84	475
85	753
86	844
87	99
88	837
89	843
90	36
91	919
92	897
93	948
94	713
95	965
96	673
97	580
98	692
99	87
100	922
101	562
102	943
103	375
104	504
105	68
106	877
107	945
108	596
109	648
110	996
111	757
112	910
113	771
114	23
115	927
116	988
117	786
118	777
119	413
120	992
121	999
122	489
123	969
124	876
125	756
126	990
127	811
128	198
129	956
130	670
131	948
132	941
133	138
134	753
135	983
136	677
137	420
138	133
139	854
140	686
141	613
142	184
143	975
144	904
145	732
146	72
147	943
148	800
149	939
150	945
151	959
152	47
153	40
154	823
155	78
156	983
157	978
158	684
159	714
160	990
161	175
162	822
163	973
164	418
165	890
166	1000
167	994
168	923
169	634
170	994
171	915
172	778
173	931
174	742
175	161
176	265
177	482
178	994
179	701
180	970
181	51
182	525
183	748
184	142
185	273
186	358
187	261
188	55
189	536
190	986
191	739
192	924
193	471
194	995
195	581
196	546
197	333
198	128
199	783
200	897
201	329
202	214
203	419
204	825
205	958
206	999
207	897
208	815
209	676
210	588
211	982
212	237
213	955
214	202
215	873
216	81
217	416
218	398
219	985
220	961
221	825
222	236
223	700
224	958
225	824
226	913
227	859
228	957
229	386
230	941
231	953
232	809
233	480
234	691
235	852
236	222
237	212
238	979
239	11
240	606
241	980
242	250
243	892
244	980
245	412
246	510
247	926
248	998
249	971
250	242
251	895
252	700
253	808
254	5
255	907
256	317
257	435
258	965
259	924
260	806
261	187
262	736
263	996
264	952
265	176
266	985
267	954
268	623
269	987
270	971
271	19
272	921
273	185
274	975
275	991
276	651
277	909
278	991
279	922
280	981
281	984
282	967
283	983
284	972
285	508
286	705
287	776
288	407
289	973
290	26
291	405
292	866
293	635
294	755
295	993
296	612
297	895
298	653
299	16
300	905
301	503
302	755
303	996
304	835
305	519
306	992
307	979
308	928
309	930
310	812
311	467
312	936
313	930
314	956
315	324
316	995
317	256
318	594
319	975
320	66
321	795
322	400
323	713
324	315
325	46
326	682
327	904
328	543
329	201
330	944
331	983
332	927
333	197
334	804
335	995
336	45
337	987
338	942
339	605
340	987
341	667
342	859
343	647
344	992
345	732
346	578
347	390
348	374
349	555
350	8
351	709
352	945
353	60
354	722
355	918
356	996
357	977
358	186
359	657
360	877
361	826
362	853
363	898
364	873
365	863
366	844
367	889
368	742
369	960
370	925
371	723
372	871
373	631
374	348
375	103
376	992
377	726
378	944
379	916
380	948
381	795
382	570
383	969
384	56
385	985
386	229
387	751
388	801
389	972
390	347
391	933
392	497
393	913
394	972
395	524
396	491
397	463
398	218
399	960
400	322
401	960
402	826
403	969
404	811
405	291
406	837
407	288
408	947
409	591
410	699
411	911
412	245
413	119
414	803
415	842
416	217
417	812
418	164
419	203
420	137
421	865
422	539
423	559
424	579
425	856
426	820
427	6
428	58
429	983
430	982
431	645
432	694
433	727
434	994
435	257
436	974
437	896
438	900
439	1000
440	628
441	989
442	997
443	983
444	550
445	920
446	988
447	607
448	688
449	976
450	890
451	980
452	928
453	883
454	893
455	901
456	52
457	889
458	830
459	998
460	805
461	912
462	79
463	397
464	841
465	962
466	671
467	311
468	920
469	828
470	984
471	193
472	787
473	949
474	931
475	84
476	779
477	993
478	860
479	653
480	233
481	701
482	177
483	649
484	849
485	883
486	511
487	881
488	973
489	122
490	984
491	396
492	759
493	82
494	622
495	989
496	642
497	392
498	1000
499	71
500	834
501	976
502	813
503	301
504	104
505	945
506	663
507	964
508	285
509	963
510	246
511	486
512	690
513	976
514	956
515	661
516	939
517	948
518	974
519	305
520	972
521	886
522	918
523	946
524	395
525	182
526	977
527	957
528	829
529	813
530	915
531	872
532	922
533	681
534	961
535	971
536	189
537	854
538	666
539	422
540	853
541	773
542	638
543	328
544	715
545	924
546	196
547	987
548	852
549	885
550	444
551	601
552	950
553	980
554	718
555	349
556	963
557	587
558	896
559	423
560	949
561	997
562	101
563	961
564	869
565	940
566	784
567	810
568	855
569	626
570	382
571	875
572	752
573	942
574	981
575	967
576	951
577	959
578	346
579	424
580	97
581	195
582	986
583	971
584	841
585	1000
586	593
587	557
588	210
589	874
590	705
591	409
592	941
593	586
594	318
595	979
596	108
597	831
598	716
599	996
600	710
601	551
602	968
603	698
604	967
605	339
606	240
607	447
608	938
609	715
610	934
611	53
612	296
613	141
614	870
615	712
616	691
617	872
618	799
619	868
620	829
621	929
622	494
623	268
624	982
625	868
626	569
627	973
628	440
629	695
630	772
631	373
632	865
633	836
634	169
635	293
636	919
637	802
638	542
639	724
640	932
641	646
642	496
643	21
643	689
644	971
644	989
645	431
645	901
646	641
646	895
647	343
647	799
648	109
648	780
649	483
649	782
650	797
650	949
651	276
651	847
652	866
652	960
653	298
653	479
654	983
654	995
655	966
655	1000
656	1
656	952
657	359
657	901
658	852
658	977
659	942
659	994
660	982
660	984
661	515
661	949
662	955
662	962
663	506
663	964
664	808
664	950
665	747
665	999
666	538
666	975
667	341
667	956
668	677
668	974
669	789
669	992
670	130
670	963
671	466
671	744
672	699
672	923
673	96
673	703
674	889
674	894
675	926
675	981
676	209
676	933
677	136
677	668
678	903
678	917
679	687
679	958
680	993
680	995
681	533
681	745
682	76
682	326
683	724
683	994
684	158
684	723
685	697
685	810
686	140
686	764
687	679
687	965
688	448
688	925
689	643
689	762
690	512
690	693
691	234
691	616
692	98
692	891
693	690
693	730
694	432
694	886
695	629
695	806
696	821
696	888
697	685
697	931
698	603
698	968
699	410
699	672
700	223
700	252
701	179
701	481
702	706
702	878
703	673
703	868
704	861
704	999
705	286
705	590
706	702
706	888
707	858
707	935
708	80
708	992
709	351
709	899
710	600
710	988
711	728
711	818
712	615
712	740
713	94
713	323
714	159
714	814
715	544
715	609
716	598
716	998
717	936
717	978
718	554
718	864
719	63
719	914
720	791
720	842
721	74
721	996
722	354
722	874
723	371
723	684
724	639
724	683
725	969
725	992
726	377
726	984
727	433
727	850
728	711
728	984
729	998
729	999
730	693
730	982
731	940
731	950
732	145
732	345
733	805
733	925
734	41
734	984
735	782
735	962
736	262
736	965
737	30
737	887
738	873
738	994
739	191
739	870
740	712
740	946
741	760
741	818
742	174
742	368
743	896
743	970
744	43
744	671
745	681
745	865
746	67
746	806
747	665
747	996
748	183
748	978
749	884
749	999
750	949
750	967
751	387
751	976
752	572
752	985
753	85
753	134
754	838
754	860
755	294
755	302
756	125
756	830
757	111
757	814
758	975
758	991
759	492
759	996
760	50
760	741
761	921
761	995
762	689
762	964
763	781
763	923
764	686
764	931
765	928
765	987
766	961
766	986
767	938
767	981
768	835
768	979
769	862
769	891
770	807
770	842
771	54
771	113
772	630
772	899
773	4
773	541
774	937
774	966
775	938
775	944
776	2
776	287
777	118
777	779
778	172
778	974
779	476
779	777
780	648
780	985
781	763
781	967
782	649
782	735
783	199
783	793
784	566
784	969
785	830
785	999
786	117
786	930
787	472
787	969
788	844
788	945
789	669
789	839
790	898
790	969
791	720
791	904
792	877
792	970
793	783
793	958
794	22
794	966
795	321
795	381
796	872
796	918
797	650
797	993
798	971
798	987
799	618
799	647
800	148
800	998
801	388
801	977
801	979
802	637
802	941
802	973
803	414
803	892
803	939
804	75
804	334
804	908
805	460
805	733
805	990
806	260
806	695
806	746
807	770
807	950
807	979
808	253
808	664
808	970
809	232
809	916
809	947
810	567
810	685
810	974
811	127
811	404
811	932
812	310
812	417
812	840
813	502
813	529
813	871
814	714
814	757
814	867
815	208
815	915
815	965
816	885
816	947
816	964
817	48
817	845
817	1000
818	711
818	741
818	984
819	917
819	973
819	980
820	426
820	952
820	970
821	696
821	825
821	979
822	33
822	162
822	874
823	154
823	883
823	953
824	225
824	976
824	996
825	204
825	221
825	821
826	361
826	402
826	939
827	935
827	966
827	987
828	469
828	988
828	997
829	528
829	620
829	998
830	458
830	756
830	785
831	597
831	959
831	981
832	891
832	897
832	993
833	912
833	924
833	986
834	500
834	847
834	906
835	304
835	768
835	950
836	633
836	972
836	998
837	88
837	406
837	943
838	754
838	906
838	994
839	789
839	948
839	963
840	812
840	944
840	946
841	464
841	584
841	993
842	415
842	720
842	770
843	89
843	894
843	986
844	86
844	366
844	788
845	817
845	966
845	987
846	910
846	927
846	983
847	651
847	834
847	905
848	871
848	937
848	960
849	484
849	869
849	904
850	727
850	933
850	964
851	37
851	978
851	983
852	235
852	548
852	658
853	362
853	540
853	937
854	139
854	537
854	995
855	568
855	985
855	986
856	425
856	869
856	892
857	861
857	957
857	989
858	707
858	976
858	989
859	227
859	342
859	959
860	478
860	754
860	967
861	704
861	857
861	962
862	769
862	878
862	986
863	365
863	943
863	986
864	718
864	932
864	957
865	421
865	632
865	745
866	292
866	652
866	908
867	814
867	869
867	894
867	934
868	619
868	625
868	703
868	952
869	564
869	849
869	856
869	867
870	614
870	739
870	973
870	976
871	372
871	813
871	848
871	902
872	531
872	617
872	796
872	891
873	215
873	364
873	738
873	950
874	589
874	722
874	822
874	974
875	13
875	571
875	973
875	989
876	124
876	983
876	987
876	988
877	106
877	360
877	792
877	978
878	44
878	702
878	862
878	919
879	941
879	965
879	968
879	981
880	903
880	907
880	914
880	916
881	25
881	487
881	923
881	982
882	77
882	937
882	975
882	1000
883	453
883	485
883	823
883	952
884	749
884	936
884	982
884	997
885	549
885	816
885	986
885	998
886	521
886	694
886	909
886	997
887	737
887	956
887	961
887	993
888	696
888	706
888	979
888	996
889	367
889	457
889	674
889	914
890	165
890	450
890	931
890	990
891	692
891	769
891	832
891	872
892	243
892	803
892	856
892	900
893	454
893	938
893	970
893	986
894	674
894	843
894	867
894	1000
895	251
895	297
895	646
895	971
896	437
896	558
896	743
896	994
897	92
897	200
897	207
897	832
898	363
898	790
898	914
898	982
899	709
899	772
899	935
899	966
900	438
900	892
900	981
900	984
901	455
901	645
901	657
901	997
902	871
902	934
902	936
902	961
903	678
903	880
903	944
903	972
904	144
904	327
904	791
904	849
905	300
905	847
905	943
905	952
906	834
906	838
906	985
906	996
907	255
907	880
907	954
907	1000
908	804
908	866
908	921
908	977
909	277
909	886
909	912
909	953
910	112
910	846
910	985
910	989
911	411
911	917
911	955
911	989
911	998
912	461
912	833
912	909
912	988
912	1000
913	18
913	226
913	393
913	936
913	958
914	719
914	880
914	889
914	898
914	930
915	171
915	530
915	815
915	972
915	998
916	9
916	379
916	809
916	880
916	979
917	678
917	819
917	911
917	968
917	992
918	355
918	522
918	796
918	929
918	932
919	91
919	636
919	878
919	991
919	1000
920	28
920	445
920	468
920	960
920	982
921	272
921	761
921	908
921	977
921	997
922	100
922	279
922	532
922	969
922	970
923	168
923	672
923	763
923	881
923	995
924	24
924	192
924	259
924	545
924	833
925	64
925	370
925	688
925	733
925	951
926	247
926	675
926	939
926	979
926	999
927	115
927	332
927	846
927	980
927	981
928	308
928	452
928	765
928	962
928	995
929	621
929	918
929	944
929	972
929	982
930	309
930	313
930	786
930	914
930	976
931	173
931	474
931	697
931	764
931	890
932	640
932	811
932	864
932	918
932	963
933	391
933	676
933	850
933	973
933	987
934	49
934	610
934	867
934	902
934	982
935	707
935	827
935	899
935	978
935	989
936	312
936	717
936	884
936	902
936	913
937	774
937	848
937	853
937	882
937	953
938	608
938	767
938	775
938	893
938	990
938	992
939	149
939	516
939	803
939	826
939	926
939	987
940	27
940	565
940	731
940	963
940	987
940	999
941	132
941	230
941	592
941	802
941	879
941	962
942	338
942	573
942	659
942	959
942	970
942	995
943	102
943	147
943	837
943	863
943	905
943	977
944	330
944	378
944	775
944	840
944	903
944	929
945	107
945	150
945	352
945	505
945	788
945	991
946	523
946	740
946	840
946	951
946	975
946	978
947	408
947	809
947	816
947	956
947	972
947	999
948	93
948	131
948	380
948	517
948	839
948	991
949	473
949	560
949	650
949	661
949	750
949	991
950	552
950	664
950	731
950	807
950	835
950	873
951	576
951	925
951	946
951	967
951	974
951	977
951	992
952	264
952	656
952	820
952	868
952	883
952	905
952	996
953	20
953	231
953	823
953	909
953	937
953	968
953	991
954	29
954	267
954	907
954	975
954	978
954	988
954	998
955	213
955	662
955	911
955	964
955	989
955	997
955	1000
956	129
956	314
956	514
956	667
956	887
956	947
956	966
957	228
957	527
957	857
957	864
957	965
957	990
957	991
958	205
958	224
958	679
958	793
958	913
958	968
958	978
958	988
959	151
959	577
959	831
959	859
959	942
959	961
959	965
959	994
960	34
960	369
960	399
960	401
960	652
960	848
960	920
960	968
961	220
961	534
961	563
961	766
961	887
961	902
961	959
961	970
962	465
962	662
962	735
962	861
962	928
962	941
962	971
962	977
963	509
963	556
963	670
963	839
963	932
963	940
963	980
963	989
964	507
964	663
964	762
964	816
964	850
964	955
964	993
964	995
965	95
965	258
965	687
965	736
965	815
965	879
965	957
965	959
965	993
966	61
966	655
966	774
966	794
966	827
966	845
966	899
966	956
966	992
967	282
967	575
967	604
967	750
967	781
967	860
967	951
967	968
967	984
968	602
968	698
968	879
968	917
968	953
968	958
968	960
968	967
968	974
968	997
969	123
969	383
969	403
969	725
969	784
969	787
969	790
969	922
969	976
969	990
970	39
970	180
970	743
970	792
970	808
970	820
970	893
970	922
970	942
970	961
971	31
971	32
971	249
971	270
971	535
971	583
971	644
971	798
971	895
971	962
972	59
972	284
972	389
972	394
972	520
972	836
972	903
972	915
972	929
972	947
973	163
973	289
973	488
973	627
973	802
973	819
973	870
973	875
973	933
973	991
974	436
974	518
974	668
974	778
974	810
974	874
974	951
974	968
974	978
974	1000
975	15
975	143
975	274
975	319
975	666
975	758
975	882
975	946
975	954
975	991
976	449
976	501
976	513
976	751
976	824
976	858
976	870
976	930
976	969
976	993
977	65
977	357
977	526
977	658
977	801
977	908
977	921
977	943
977	951
977	962
978	157
978	717
978	748
978	851
978	877
978	935
978	946
978	954
978	958
978	974
979	238
979	307
979	595
979	768
979	801
979	807
979	821
979	888
979	916
979	926
980	38
980	241
980	244
980	451
980	553
980	819
980	927
980	963
980	990
980	993
981	57
981	62
981	280
981	574
981	675
981	767
981	831
981	879
981	900
981	927
981	995
982	211
982	430
982	624
982	660
982	730
982	881
982	884
982	898
982	920
982	929
982	934
983	135
983	156
983	283
983	331
983	429
983	443
983	654
983	846
983	851
983	876
983	994
984	281
984	470
984	490
984	660
984	726
984	728
984	734
984	818
984	900
984	967
984	999
985	73
985	219
985	266
985	385
985	752
985	780
985	855
985	906
985	910
985	996
985	998
986	190
986	582
986	766
986	833
986	843
986	855
986	862
986	863
986	885
986	893
986	994
986	1000
987	269
987	337
987	340
987	547
987	765
987	798
987	827
987	845
987	876
987	933
987	939
987	940
988	12
988	83
988	116
988	446
988	710
988	828
988	876
988	912
988	954
988	958
988	990
988	991
989	441
989	495
989	644
989	857
989	858
989	875
989	910
989	911
989	935
989	955
989	963
989	991
990	126
990	160
990	805
990	890
990	938
990	957
990	969
990	980
990	988
990	992
990	995
990	997
990	999
991	275
991	278
991	758
991	919
991	945
991	948
991	949
991	953
991	957
991	973
991	975
991	988
991	989
992	17
992	120
992	306
992	344
992	376
992	669
992	708
992	725
992	917
992	938
992	951
992	966
992	990
993	7
993	295
993	477
993	680
993	797
993	832
993	841
993	887
993	964
993	965
993	976
993	980
993	999
994	167
994	170
994	178
994	434
994	659
994	683
994	738
994	838
994	896
994	959
994	983
994	986
994	996
995	194
995	316
995	335
995	654
995	680
995	761
995	854
995	923
995	928
995	942
995	964
995	981
995	990
995	997
996	110
996	263
996	303
996	356
996	599
996	721
996	747
996	759
996	824
996	888
996	906
[truncated: 60 more rows]
