# Supplementary material for: Adaptive robust structure exploration for complex systems based on model configuration and fusion
Source: PeerJ Comput Sci. 2024 Apr 8;10:e1983. doi: 10.7717/peerj-cs.1983 (PMC11041945; doi:10.7717/peerj-cs.1983)
Supplement: Supplemental Information 1 [file peerj-cs-10-1983-s001.zip › FusionAlgorithms/src/debug/1000d2/statistics.dat]

degree distribution (probability density function of the degree in logarithmic bins) 
1	2.06418
2	0.295564
3	0.0718323
4.38028	0.058942
6	0.00823192
7.5	0.00676202
10.0952	0.00773675
13.2	0.00421523

degree distribution (degree-occurrences) 
1	0.642
2	0.158
3	0.066
4	0.044
5	0.027
6	0.013
7	0.007
8	0.007
9	0.003
10	0.013
11	0.005
12	0.004
13	0.005
14	0.005
15	0.001


--------------------------------------
community distribution (size-occurrences)
309	0.333333
339	0.333333
352	0.333333


--------------------------------------
mixing parameter
0	0.656
0.135714	0.01
0.168942	0.021
0.204748	0.052
0.252478	0.038
0.333333	0.045
0.5	0.054
1	0.124

--------------------------------------
