# Supplementary material for: Adaptive robust structure exploration for complex systems based on model configuration and fusion
Source: PeerJ Comput Sci. 2024 Apr 8;10:e1983. doi: 10.7717/peerj-cs.1983 (PMC11041945; doi:10.7717/peerj-cs.1983)
Supplement: Supplemental Information 1 [file peerj-cs-10-1983-s001.zip › FusionAlgorithms/src/debug/1000d22/community.dat]

1	1
2	1
3	3
4	1
5	2
6	3
7	1
8	2
9	1
10	2
11	2
12	2
13	3
14	1
15	2
16	2
17	2
18	1
19	3
20	3
21	2
22	1
23	2
24	1
25	1
26	3
27	3
28	1
29	2
30	2
31	1
32	1
33	3
34	3
35	2
36	2
37	2
38	2
39	3
40	3
41	1
42	1
43	2
44	3
45	3
46	2
47	3
48	3
49	2
50	2
51	3
52	3
53	3
54	2
55	2
56	1
57	3
58	1
59	3
60	3
61	2
62	1
63	3
64	3
65	3
66	3
67	1
68	3
69	2
70	2
71	1
72	2
73	2
74	1
75	3
76	1
77	1
78	2
79	1
80	3
81	2
82	3
83	3
84	2
85	1
86	1
87	1
88	3
89	2
90	3
91	2
92	2
93	1
94	1
95	3
96	2
97	1
98	2
99	2
100	2
101	3
102	2
103	1
104	2
105	2
106	3
107	3
108	2
109	1
110	1
111	1
112	3
113	2
114	3
115	3
116	3
117	1
118	2
119	3
120	3
121	2
122	2
123	3
124	2
125	3
126	1
127	1
128	1
129	1
130	2
131	3
132	2
133	3
134	2
135	3
136	1
137	2
138	2
139	1
140	2
141	3
142	1
143	2
144	2
145	1
146	1
147	1
148	1
149	3
150	3
151	1
152	1
153	2
154	1
155	1
156	3
157	1
158	3
159	3
160	3
161	3
162	1
163	1
164	3
165	3
166	2
167	3
168	1
169	2
170	2
171	1
172	3
173	3
174	1
175	1
176	3
177	1
178	2
179	1
180	2
181	2
182	2
183	2
184	2
185	1
186	2
187	2
188	1
189	1
190	2
191	3
192	3
193	3
194	2
195	1
196	1
197	1
198	3
199	1
200	2
201	2
202	3
203	3
204	3
205	2
206	1
207	2
208	3
209	1
210	1
211	3
212	2
213	1
214	1
215	1
216	3
217	1
218	1
219	1
220	3
221	2
222	3
223	2
224	2
225	2
226	2
227	1
228	2
229	2
230	2
231	3
232	1
233	2
234	1
235	2
236	1
237	2
238	2
239	3
240	2
241	3
242	2
243	1
244	2
245	3
246	2
247	3
248	3
249	3
250	1
251	3
252	1
253	3
254	1
255	2
256	2
257	3
258	1
259	1
260	2
261	2
262	3
263	3
264	1
265	3
266	2
267	1
268	1
269	2
270	3
271	2
272	2
273	2
274	1
275	3
276	1
277	1
278	1
279	3
280	1
281	3
282	3
283	1
284	3
285	1
286	1
287	3
288	1
289	3
290	1
291	3
292	1
293	1
294	1
295	1
296	3
297	2
298	1
299	3
300	3
301	2
302	2
303	3
304	3
305	3
306	3
307	3
308	1
309	2
310	3
311	2
312	2
313	2
314	3
315	1
316	3
317	1
318	1
319	1
320	3
321	1
322	1
323	3
324	2
325	1
326	1
327	2
328	3
329	1
330	3
331	3
332	2
333	3
334	3
335	1
336	1
337	2
338	2
339	3
340	1
341	2
342	3
343	3
344	1
345	2
346	2
347	2
348	3
349	1
350	3
351	3
352	1
353	3
354	2
355	2
356	1
357	3
358	1
359	3
360	2
361	2
362	1
363	2
364	1
365	3
366	3
367	2
368	2
369	1
370	2
371	1
372	1
373	1
374	3
375	1
376	1
377	3
378	1
379	1
380	3
381	3
382	2
383	3
384	1
385	1
386	1
387	2
388	1
389	1
390	1
391	1
392	3
393	2
394	3
395	2
396	1
397	2
398	2
399	1
400	2
401	3
402	2
403	1
404	1
405	2
406	2
407	3
408	2
409	2
410	2
411	1
412	1
413	3
414	1
415	2
416	1
417	3
418	2
419	2
420	3
421	2
422	1
423	2
424	2
425	1
426	3
427	1
428	1
429	3
430	1
431	1
432	2
433	2
434	3
435	2
436	3
437	1
438	3
439	3
440	1
441	1
442	1
443	1
444	3
445	2
446	1
447	2
448	3
449	3
450	3
451	2
452	2
453	3
454	2
455	1
456	1
457	2
458	3
459	3
460	3
461	3
462	1
463	3
464	3
465	3
466	3
467	2
468	3
469	2
470	2
471	3
472	2
473	2
474	1
475	1
476	1
477	3
478	2
479	1
480	2
481	3
482	2
483	3
484	2
485	1
486	1
487	2
488	1
489	1
490	1
491	3
492	3
493	3
494	3
495	3
496	2
497	2
498	2
499	1
500	3
501	1
502	1
503	3
504	2
505	3
506	1
507	3
508	1
509	1
510	2
511	2
512	1
513	3
514	3
515	1
516	2
517	2
518	3
519	1
520	1
521	1
522	3
523	2
524	1
525	1
526	1
527	3
528	3
529	2
530	2
531	1
532	3
533	3
534	3
535	2
536	3
537	3
538	2
539	3
540	1
541	1
542	2
543	1
544	3
545	1
546	1
547	1
548	1
549	2
550	1
551	2
552	1
553	1
554	2
555	2
556	2
557	3
558	1
559	1
560	1
561	2
562	2
563	3
564	3
565	3
566	3
567	2
568	1
569	1
570	3
571	1
572	1
573	2
574	1
575	1
576	2
577	3
578	2
579	2
580	1
581	3
582	1
583	2
584	1
585	1
586	2
587	1
588	2
589	3
590	3
591	1
592	3
593	3
594	3
595	3
596	1
597	1
598	3
599	3
600	3
601	1
602	2
603	2
604	1
605	1
606	3
607	1
608	3
609	2
610	3
611	3
612	2
613	3
614	2
615	3
616	1
617	2
618	2
619	1
620	2
621	2
622	2
623	2
624	1
625	3
626	2
627	1
628	3
629	1
630	2
631	1
632	2
633	2
634	1
635	2
636	1
637	3
638	2
639	2
640	2
641	3
642	1
643	1
644	2
645	1
646	3
647	1
648	1
649	1
650	2
651	2
652	1
653	3
654	3
655	3
656	2
657	3
658	2
659	2
660	2
661	3
662	1
663	3
664	2
665	1
666	1
667	2
668	3
669	1
670	1
671	2
672	1
673	2
674	3
675	3
676	1
677	2
678	1
679	1
680	1
681	1
682	3
683	3
684	3
685	3
686	3
687	2
688	1
689	2
690	1
691	1
692	1
693	1
694	3
695	1
696	2
697	1
698	3
699	1
700	1
701	2
702	1
703	2
704	3
705	1
706	3
707	2
708	2
709	2
710	1
711	2
712	2
713	1
714	2
715	2
716	3
717	2
718	3
719	3
720	3
721	1
722	2
723	2
724	2
725	1
726	3
727	1
728	1
729	1
730	2
731	2
732	3
733	2
734	2
735	2
736	1
737	1
738	3
739	2
740	2
741	2
742	1
743	1
744	2
745	3
746	3
747	1
748	1
749	1
750	2
751	1
752	1
753	2
754	2
755	3
756	3
757	3
758	3
759	2
760	1
761	1
762	2
763	2
764	1
765	1
766	2
767	2
768	2
769	3
770	1
771	2
772	3
773	3
774	3
775	2
776	3
777	1
778	2
779	2
780	1
781	2
782	2
783	1
784	1
785	2
786	3
787	1
788	2
789	3
790	2
791	2
792	2
793	1
794	2
795	1
796	2
797	1
798	3
799	1
800	2
801	1
802	3
803	3
804	1
805	2
806	1
807	2
808	1
809	2
810	3
811	3
812	1
813	2
814	1
815	1
816	2
817	3
818	2
819	2
820	1
821	2
822	3
823	2
824	3
825	3
826	2
827	2
828	3
829	2
830	2
831	3
832	1
833	3
834	3
835	2
836	3
837	3
838	3
839	1
840	3
841	2
842	1
843	2
844	2
845	2
846	2
847	3
848	3
849	1
850	3
851	2
852	1
853	3
854	1
855	3
856	3
857	1
858	2
859	3
860	1
861	1
862	3
863	3
864	2
865	1
866	2
867	2
868	1
869	3
870	2
871	3
872	3
873	2
874	3
875	1
876	1
877	1
878	3
879	1
880	3
881	3
882	1
883	1
884	2
885	2
886	1
887	2
888	1
889	2
890	3
891	2
892	1
893	1
894	2
895	1
896	3
897	1
898	1
899	1
900	1
901	2
902	1
903	1
904	3
905	2
906	2
907	3
908	2
909	3
910	2
911	1
912	3
913	3
914	1
915	2
916	1
917	3
918	1
919	3
920	1
921	2
922	2
923	1
924	1
925	1
926	1
927	3
928	3
929	1
930	2
931	1
932	1
933	1
934	3
935	1
936	3
937	1
938	1
939	3
940	3
941	3
942	2
943	1
944	1
945	2
946	1
947	1
948	2
949	3
950	2
951	1
952	3
953	2
954	1
955	2
956	1
957	3
958	2
959	3
960	1
961	2
962	3
963	3
964	2
965	2
966	1
967	2
968	1
969	3
970	3
971	3
972	1
973	2
974	3
975	3
976	3
977	1
978	2
979	3
980	2
981	3
982	2
983	2
984	2
985	1
986	1
987	1
988	1
989	3
990	3
991	1
992	1
993	2
994	3
995	2
996	1
997	1
998	1
999	3
1000	3
