# Supplementary material for: Adaptive robust structure exploration for complex systems based on model configuration and fusion
Source: PeerJ Comput Sci. 2024 Apr 8;10:e1983. doi: 10.7717/peerj-cs.1983 (PMC11041945; doi:10.7717/peerj-cs.1983)
Supplement: Supplemental Information 1 [file peerj-cs-10-1983-s001.zip › FusionAlgorithms/src/debug/1000d22/network.dat]

1	793
1	997
2	44
2	886
3	76
3	492
4	90
4	93
5	52
5	130
6	106
6	270
7	519
7	830
8	228
8	271
9	801
9	992
10	137
10	848
11	767
11	788
12	403
12	961
13	732
13	924
14	552
14	764
15	626
15	632
16	742
16	873
17	687
17	978
18	543
18	925
19	756
19	947
20	330
20	780
21	671
21	699
22	691
22	949
23	510
23	689
24	319
24	671
25	569
25	857
26	283
26	871
27	296
27	945
28	283
28	367
29	791
29	808
30	221
30	790
31	40
31	197
32	364
32	570
33	518
33	969
34	401
34	949
35	921
35	922
36	523
36	901
37	819
37	873
38	618
38	874
39	184
39	306
40	31
40	150
41	691
41	856
42	416
42	900
43	75
43	835
44	2
44	847
45	110
45	320
46	625
46	894
47	204
47	840
48	330
48	397
49	397
49	905
50	132
50	873
51	506
51	513
52	5
52	420
53	116
53	981
54	60
54	835
55	309
55	714
56	251
56	543
57	981
57	1000
58	519
58	605
59	66
59	600
60	54
60	158
61	266
61	424
62	389
62	566
63	171
63	890
64	522
64	939
65	202
65	957
66	59
66	810
67	275
67	902
68	625
68	990
69	751
69	958
70	659
70	781
71	285
71	480
72	318
72	906
73	484
73	866
74	196
74	582
75	43
75	853
76	3
76	997
77	624
77	876
78	844
78	950
79	591
79	934
80	192
80	982
81	447
81	842
82	95
82	628
83	253
83	281
84	620
84	930
85	391
85	546
86	489
86	628
87	236
87	865
88	303
88	888
89	921
89	942
90	4
90	557
91	153
91	948
92	98
92	504
93	4
93	940
94	479
94	558
95	82
95	769
96	644
96	964
97	286
97	815
98	92
98	415
99	491
99	724
100	313
100	942
101	464
101	564
102	846
102	867
103	148
103	705
104	108
104	301
105	650
105	730
106	6
106	710
107	769
107	792
108	104
108	993
109	440
109	997
110	45
110	977
111	126
111	801
112	546
112	704
113	355
113	447
114	348
114	590
115	149
115	343
116	53
116	874
117	209
117	648
118	551
118	660
119	205
119	878
120	886
120	927
121	617
121	866
122	715
122	891
123	698
123	779
124	818
124	825
125	251
125	262
126	111
126	975
127	597
127	876
128	479
128	555
129	164
129	344
130	5
130	767
131	579
131	590
132	50
132	343
133	348
133	802
134	398
134	410
135	377
135	734
136	469
136	679
137	10
137	829
138	235
138	896
139	215
139	989
140	623
140	738
141	875
141	881
142	366
142	462
143	523
143	697
144	766
144	818
145	658
145	749
146	379
146	423
147	736
147	764
148	103
148	784
149	115
149	164
150	40
150	436
151	496
151	876
152	547
152	960
153	91
153	945
154	418
154	643
155	372
155	572
156	253
156	909
157	684
157	804
158	60
158	979
159	249
159	360
160	165
160	934
161	458
161	707
162	250
162	484
163	414
163	545
164	129
164	149
165	160
165	836
166	676
166	762
167	426
167	863
168	913
168	926
169	226
169	813
170	441
170	482
171	63
171	860
172	625
172	969
173	774
173	798
174	630
174	992
175	376
175	587
176	564
176	757
177	308
177	861
178	228
178	990
179	425
179	765
180	332
180	782
181	826
181	846
182	603
182	827
183	771
183	982
184	39
184	722
185	412
185	938
186	712
186	800
187	430
187	827
188	737
188	943
189	553
189	692
190	730
190	964
191	855
191	975
192	80
192	770
193	241
193	817
194	517
194	919
195	475
195	756
196	74
196	411
197	31
197	954
198	262
198	970
199	895
199	968
200	744
200	778
201	864
201	915
202	65
202	862
203	600
203	957
204	47
204	494
205	119
205	978
206	688
206	921
207	365
207	973
208	828
208	837
209	117
209	777
210	777
210	904
211	878
211	940
212	664
212	703
213	691
213	932
214	787
214	868
215	139
215	907
216	284
216	692
217	750
217	911
218	806
218	883
219	695
219	742
220	247
220	615
221	30
221	800
222	755
222	978
223	421
223	897
224	452
224	861
225	346
225	967
226	169
226	335
227	681
227	953
228	8
228	178
229	671
229	911
230	592
230	763
231	420
231	863
232	828
232	956
233	237
233	982
234	897
234	943
235	138
235	308
236	87
236	728
237	233
237	772
238	554
238	794
239	316
239	877
240	846
240	884
241	193
241	871
242	622
242	702
243	403
243	474
244	626
244	883
245	257
245	495
246	563
246	733
247	220
247	881
248	581
248	950
249	159
249	534
250	162
250	987
251	56
251	125
252	446
252	583
253	83
253	156
254	966
254	991
255	750
255	884
256	302
256	953
257	245
257	299
258	652
258	930
259	437
259	584
260	640
260	945
261	465
261	942
262	125
262	198
263	491
263	990
264	725
264	956
265	793
265	934
266	61
266	775
267	268
267	832
268	267
268	648
269	858
269	870
270	6
270	974
271	8
271	470
272	607
272	950
273	614
273	870
274	336
274	678
275	67
275	999
276	695
276	814
277	369
277	580
278	562
278	629
279	685
279	899
280	634
280	999
281	83
281	337
282	661
282	869
283	26
283	28
284	216
284	817
285	71
285	946
286	97
286	951
287	757
287	811
288	865
288	960
289	598
289	807
290	506
290	715
291	782
291	856
292	892
292	898
293	532
293	747
294	804
294	931
295	380
295	902
296	27
296	663
297	354
297	744
298	427
298	918
299	257
299	439
300	608
300	654
301	104
301	995
302	256
302	363
303	88
303	365
304	684
304	838
305	863
305	869
306	39
306	919
307	392
307	959
308	177
308	235
309	55
309	415
310	450
310	507
311	589
311	644
312	632
312	651
313	100
313	930
314	653
314	758
315	662
315	996
316	239
316	904
317	680
317	954
318	72
318	770
319	24
319	392
320	45
320	963
321	569
321	932
322	489
322	674
323	653
323	772
324	829
324	869
325	601
325	749
326	404
326	476
327	609
327	779
328	532
328	838
329	652
329	928
330	20
330	48
331	726
331	917
332	180
332	478
333	548
333	608
334	675
334	832
335	226
335	399
336	274
336	359
337	281
337	409
338	714
338	884
339	407
339	878
340	529
340	672
341	382
341	906
342	681
342	786
343	115
343	132
344	129
344	690
345	677
345	754
346	225
346	816
347	466
347	472
348	114
348	133
349	476
349	987
350	366
350	803
351	685
351	907
352	700
352	886
353	817
353	969
354	297
354	865
355	113
355	538
356	799
356	951
357	528
357	533
358	512
358	923
359	336
359	492
360	159
360	873
361	687
361	785
362	524
362	977
363	302
363	695
364	32
364	445
365	207
365	303
366	142
366	350
367	28
367	887
368	419
368	799
369	277
369	657
370	726
370	830
371	580
371	597
372	155
372	705
373	641
373	783
374	635
374	706
375	619
375	751
376	175
376	878
377	135
377	990
378	559
378	748
379	146
379	851
380	295
380	834
381	732
381	944
382	341
382	891
383	401
383	936
384	841
384	926
385	606
385	649
386	954
386	986
387	725
387	826
388	697
388	712
389	62
389	743
390	760
390	995
391	85
391	935
392	307
392	319
393	517
393	891
394	536
394	814
395	822
395	908
396	664
396	713
397	48
397	49
398	134
398	516
399	335
399	728
400	633
400	955
401	34
401	383
402	549
402	955
403	12
403	243
404	326
404	736
405	573
405	953
406	586
406	667
407	339
407	719
408	612
408	879
409	337
409	487
410	134
410	709
411	196
411	893
412	185
412	943
413	563
413	684
414	163
414	700
415	98
415	309
416	42
416	596
417	843
417	912
418	154
418	567
419	368
419	887
420	52
420	231
421	223
421	694
422	490
422	704
423	146
423	660
424	61
424	686
425	179
425	998
426	167
426	657
427	298
427	903
428	520
428	840
429	448
429	822
430	187
430	729
431	588
431	966
432	562
432	621
433	910
433	961
434	534
434	812
435	638
435	858
436	150
436	994
437	259
437	596
438	451
438	952
439	299
439	963
440	109
440	883
441	170
441	968
442	632
442	879
443	545
443	699
444	957
444	969
445	364
445	658
446	252
446	508
447	81
447	113
448	429
448	989
449	694
449	928
450	310
450	825
451	438
451	723
452	224
452	909
453	776
453	971
454	457
454	862
455	524
455	819
456	903
456	947
457	454
457	603
458	161
458	758
459	654
459	979
460	884
460	989
461	670
461	716
462	142
462	703
463	824
463	869
464	101
464	871
465	261
465	824
466	347
466	720
467	703
467	844
468	595
468	828
469	136
469	741
470	271
470	633
471	636
471	949
472	347
472	744
473	763
473	929
474	243
474	852
475	195
475	911
476	326
476	349
477	683
477	810
478	332
478	544
479	94
479	128
480	71
480	588
481	520
481	836
482	170
482	973
483	683
483	753
484	73
484	162
485	526
485	808
486	665
486	916
487	409
487	983
488	675
488	946
489	86
489	322
490	422
490	875
491	99
491	263
492	3
492	359
493	663
493	798
494	204
494	802
495	245
495	568
496	151
496	901
497	639
497	740
498	601
498	708
499	728
499	783
500	592
500	889
501	540
501	898
502	880
502	985
503	685
503	909
504	92
504	894
505	507
505	936
506	51
506	290
507	310
507	505
508	446
508	742
509	653
509	861
510	23
510	807
511	740
511	881
512	358
512	667
513	51
513	939
514	820
514	833
515	852
515	867
516	398
516	910
517	194
517	393
518	33
518	974
519	7
519	58
520	428
520	481
521	723
521	784
522	64
522	789
523	36
523	143
524	362
524	455
525	540
525	582
526	485
526	859
527	834
527	983
528	357
528	904
529	340
529	623
530	561
530	762
531	652
531	937
532	293
532	328
533	357
533	668
534	249
534	434
535	771
535	792
536	394
536	906
537	855
537	863
538	355
538	602
539	638
539	840
540	501
540	525
541	739
541	770
542	558
542	635
543	18
543	56
544	478
544	774
545	163
545	443
546	85
546	112
547	152
547	795
548	333
548	806
549	402
549	908
550	892
550	935
551	118
551	939
552	14
552	887
553	189
553	721
554	238
554	887
555	128
555	658
556	717
556	973
557	90
557	855
558	94
558	542
559	378
559	941
560	933
560	935
561	530
561	622
562	278
562	432
563	246
563	413
564	101
564	176
565	971
565	976
566	62
566	890
567	418
567	942
568	495
568	933
569	25
569	321
570	32
570	940
571	737
571	925
572	155
572	842
573	405
573	914
574	619
574	761
575	787
575	868
576	659
576	797
577	610
577	1000
578	766
578	950
579	131
579	620
580	277
580	371
581	248
581	719
582	74
582	525
583	252
583	995
584	259
584	998
585	629
585	650
586	406
586	700
587	175
587	680
588	431
588	480
589	311
589	994
590	114
590	131
591	79
591	752
592	230
592	500
593	789
593	823
594	777
594	896
595	468
595	856
596	416
596	437
597	127
597	371
598	289
598	620
599	655
599	996
600	59
600	203
601	325
601	498
602	538
602	794
603	182
603	457
604	642
604	678
605	58
605	1000
606	385
606	716
607	272
607	935
608	300
608	333
609	327
609	813
610	577
610	957
611	683
611	704
611	974
612	408
612	667
612	768
613	743
613	824
613	959
614	273
614	621
614	984
615	220
615	862
615	941
616	649
616	854
616	886
617	121
617	778
617	787
618	38
618	747
618	759
619	375
619	574
619	631
620	84
620	579
620	598
621	432
621	614
621	669
622	242
622	561
622	982
623	140
623	529
623	900
624	77
624	673
624	966
625	46
625	68
625	172
626	15
626	244
626	791
627	666
627	702
627	922
628	82
628	86
628	859
629	278
629	585
629	988
630	174
630	711
630	967
631	619
631	868
631	900
632	15
632	312
632	442
633	400
633	470
633	717
634	280
634	923
634	973
635	374
635	542
635	734
636	471
636	727
636	797
637	654
637	666
637	890
638	435
638	539
638	753
639	497
639	885
639	945
640	260
640	677
640	823
641	373
641	706
641	837
642	604
642	972
642	988
643	154
643	693
643	917
644	96
644	311
644	819
645	769
645	899
645	985
646	661
646	694
646	731
647	795
647	901
647	977
648	117
648	268
648	974
649	385
649	616
649	748
650	105
650	585
650	845
651	312
651	707
651	925
652	258
652	329
652	531
653	314
653	323
653	509
654	300
654	459
654	637
655	599
655	815
655	912
656	800
656	823
656	867
657	369
657	426
657	871
658	145
658	445
658	555
659	70
659	576
659	930
660	118
660	423
660	905
661	282
661	646
661	720
662	315
662	693
662	914
663	296
663	493
663	972
664	212
664	396
664	841
665	486
665	879
665	992
666	627
666	637
666	780
667	406
667	512
667	612
668	533
668	806
668	939
669	621
669	751
669	931
670	461
670	808
670	944
671	21
671	24
671	229
672	340
672	682
672	860
673	624
673	754
673	818
674	322
674	732
674	859
675	334
675	488
675	836
676	166
676	852
676	923
677	345
677	640
677	993
678	274
678	604
678	835
679	136
679	812
679	960
680	317
680	587
680	833
681	227
681	342
681	721
682	672
682	859
682	970
683	477
683	483
683	611
684	157
684	304
684	413
685	279
685	351
685	503
686	424
686	855
686	994
687	17
687	361
687	898
688	206
688	702
688	857
689	23
689	788
689	938
690	344
690	829
690	911
691	22
691	41
691	213
692	189
692	216
692	902
693	643
693	662
693	866
694	421
694	449
694	646
695	219
695	276
695	363
696	717
696	807
696	843
697	143
697	388
697	727
698	123
698	752
698	848
699	21
699	443
699	882
700	352
700	414
700	586
701	707
701	735
701	796
702	242
702	627
702	688
703	212
703	462
703	467
704	112
704	422
704	611
705	103
705	372
705	932
706	374
706	641
706	975
707	161
707	651
707	701
708	498
708	785
708	794
709	410
709	731
709	977
710	106
710	968
710	986
711	630
711	762
711	915
712	186
712	388
712	821
713	396
713	875
713	960
714	55
714	338
714	993
715	122
715	290
715	759
716	461
716	606
716	872
717	556
717	633
717	696
718	776
718	826
718	981
719	407
719	581
719	963
720	466
720	661
720	730
721	553
721	681
721	747
722	184
722	723
722	953
723	451
723	521
723	722
724	99
724	885
724	915
725	264
725	387
725	895
726	331
726	370
726	798
727	636
727	697
727	741
728	236
728	399
728	499
729	430
729	890
729	892
730	105
730	190
730	720
731	646
731	709
731	790
732	13
732	381
732	674
733	246
733	850
733	948
734	135
734	635
734	851
735	701
735	831
735	993
736	147
736	404
736	987
737	188
737	571
737	849
738	140
738	853
738	928
739	541
739	922
739	984
740	497
740	511
740	816
741	469
741	727
741	889
742	16
742	219
742	508
743	389
743	613
743	765
744	200
744	297
744	472
745	838
745	928
745	988
746	803
746	813
746	934
747	293
747	618
747	721
748	378
748	649
748	980
749	145
749	325
749	899
750	217
750	255
750	771
751	69
751	375
751	669
752	591
752	698
752	998
753	483
753	638
753	889
754	345
754	673
754	918
755	222
755	970
755	979
756	19
756	195
756	975
757	176
757	287
757	962
758	314
758	458
758	985
759	618
759	715
759	781
760	390
760	920
760	996
761	574
761	947
761	956
762	166
762	530
762	711
763	230
763	473
763	821
764	14
764	147
764	802
765	179
765	743
765	944
766	144
766	578
766	978
767	11
767	130
767	987
768	612
768	905
768	951
769	95
769	107
769	645
770	192
770	318
770	541
771	183
771	535
771	750
772	237
772	323
772	913
773	833
773	839
773	999
774	173
774	544
774	949
775	266
775	783
775	805
776	453
776	718
776	822
777	209
777	210
777	594
778	200
778	617
778	894
779	123
779	327
779	821
780	20
780	666
780	951
781	70
781	759
781	980
782	180
782	291
782	809
783	373
783	499
783	775
784	148
784	521
784	870
785	361
785	708
785	995
786	342
786	903
786	952
787	214
787	575
787	617
788	11
788	689
788	872
789	522
789	593
789	926
790	30
790	731
790	858
791	29
791	626
791	809
792	107
792	535
792	983
793	1
793	265
793	898
794	238
794	602
794	708
795	547
795	647
795	849
796	701
796	851
796	976
797	576
797	636
797	997
798	173
798	493
798	726
799	356
799	368
799	888
800	186
800	221
800	656
801	9
801	111
801	888
802	133
802	494
802	764
803	350
803	746
803	881
804	157
804	294
804	965
805	775
805	843
805	967
806	218
806	548
806	668
807	289
807	510
807	696
808	29
808	485
808	670
809	782
809	791
809	827
810	66
810	477
810	991
811	287
811	913
811	999
812	434
812	679
812	914
813	169
813	609
813	746
814	276
814	394
814	947
815	97
815	655
815	839
816	346
816	740
816	936
817	193
817	284
817	353
818	124
818	144
818	673
819	37
819	455
819	644
820	514
820	924
820	937
821	712
821	763
821	779
822	395
822	429
822	776
823	593
823	640
823	656
824	463
824	465
824	613
825	124
825	450
825	971
826	181
826	387
826	718
827	182
827	187
827	809
828	208
828	232
828	468
829	137
829	324
829	690
830	7
830	370
830	870
831	735
831	913
831	963
832	267
832	334
832	877
833	514
833	680
833	773
834	380
834	527
834	885
835	43
835	54
835	678
836	165
836	481
836	675
837	208
837	641
837	850
838	304
838	328
838	745
839	773
839	815
839	968
840	47
840	428
840	539
841	384
841	664
841	965
842	81
842	572
842	929
843	417
843	696
843	805
844	78
844	467
844	965
845	650
845	889
845	937
846	102
846	181
846	240
847	44
847	850
847	940
848	10
848	698
848	989
849	737
849	795
849	899
850	733
850	837
850	847
851	379
851	734
851	796
852	474
852	515
852	676
853	75
853	738
853	874
853	954
854	616
854	877
854	927
854	991
855	191
855	537
855	557
855	686
856	41
856	291
856	595
856	909
857	25
857	688
857	966
857	972
858	269
858	435
858	790
858	986
859	526
859	628
859	674
859	682
860	171
860	672
860	893
860	944
861	177
861	224
861	509
861	865
862	202
862	454
862	615
862	907
863	167
863	231
863	305
863	537
864	201
864	894
864	901
864	994
865	87
865	288
865	354
865	861
866	73
866	121
[truncated: 538 more rows]
