# Supplementary material for: Adaptive robust structure exploration for complex systems based on model configuration and fusion
Source: PeerJ Comput Sci. 2024 Apr 8;10:e1983. doi: 10.7717/peerj-cs.1983 (PMC11041945; doi:10.7717/peerj-cs.1983)
Supplement: Supplemental Information 1 [file peerj-cs-10-1983-s001.zip › FusionAlgorithms/src/debug/1000d22/statistics.dat]

degree distribution (probability density function of the degree in logarithmic bins) 
2	4.24948
3	1.19208
4	0.515511

degree distribution (degree-occurrences) 
2	0.61
3	0.242
4	0.148


--------------------------------------
community distribution (size-occurrences)
316	0.333333
328	0.333333
356	0.333333


--------------------------------------
mixing parameter
0	0.472
0.25	0.117
0.333333	0.152
0.5	0.259

--------------------------------------
