# Supplementary material for: Adaptive robust structure exploration for complex systems based on model configuration and fusion
Source: PeerJ Comput Sci. 2024 Apr 8;10:e1983. doi: 10.7717/peerj-cs.1983 (PMC11041945; doi:10.7717/peerj-cs.1983)
Supplement: Supplemental Information 1 [file peerj-cs-10-1983-s001.zip › FusionAlgorithms/src/debug/1000d3/community.dat]

1	1
2	2
3	3
4	3
5	2
6	1
7	3
8	2
9	2
10	1
11	1
12	3
13	3
14	1
15	1
16	3
17	2
18	3
19	3
20	3
21	3
22	2
23	3
24	1
25	1
26	1
27	1
28	1
29	1
30	3
31	2
32	2
33	1
34	3
35	3
36	3
37	3
38	1
39	2
40	3
41	3
42	2
43	3
44	3
45	2
46	2
47	3
48	3
49	1
50	1
51	3
52	3
53	1
54	1
55	2
56	2
57	3
58	3
59	3
60	3
61	3
62	2
63	3
64	1
65	2
66	1
67	2
68	2
69	3
70	3
71	3
72	2
73	3
74	1
75	3
76	2
77	2
78	2
79	3
80	2
81	3
82	1
83	1
84	3
85	2
86	3
87	3
88	2
89	2
90	1
91	1
92	1
93	1
94	2
95	3
96	2
97	1
98	1
99	1
100	1
101	2
102	1
103	2
104	2
105	2
106	1
107	3
108	3
109	1
110	1
111	3
112	3
113	1
114	3
115	3
116	2
117	3
118	3
119	2
120	2
121	1
122	2
123	3
124	3
125	2
126	3
127	1
128	3
129	1
130	2
131	1
132	1
133	1
134	1
135	3
136	1
137	1
138	1
139	2
140	3
141	3
142	1
143	1
144	1
145	3
146	1
147	2
148	1
149	3
150	1
151	1
152	3
153	3
154	2
155	1
156	1
157	3
158	1
159	3
160	3
161	1
162	1
163	2
164	1
165	1
166	3
167	1
168	3
169	3
170	2
171	3
172	1
173	3
174	1
175	1
176	3
177	1
178	3
179	1
180	2
181	2
182	3
183	3
184	2
185	2
186	2
187	3
188	1
189	2
190	3
191	3
192	3
193	2
194	2
195	1
196	2
197	3
198	3
199	3
200	3
201	1
202	2
203	3
204	2
205	2
206	1
207	1
208	2
209	1
210	2
211	3
212	1
213	1
214	1
215	3
216	3
217	1
218	1
219	3
220	3
221	2
222	3
223	2
224	1
225	2
226	2
227	3
228	3
229	2
230	3
231	3
232	2
233	2
234	1
235	1
236	1
237	2
238	2
239	3
240	2
241	3
242	3
243	3
244	3
245	3
246	1
247	1
248	3
249	2
250	2
251	1
252	1
253	2
254	3
255	3
256	2
257	3
258	1
259	2
260	2
261	3
262	3
263	3
264	3
265	1
266	3
267	3
268	3
269	1
270	3
271	3
272	2
273	2
274	3
275	3
276	3
277	1
278	1
279	3
280	1
281	3
282	3
283	1
284	2
285	3
286	2
287	2
288	3
289	2
290	2
291	2
292	2
293	1
294	3
295	2
296	3
297	2
298	2
299	3
300	3
301	3
302	1
303	2
304	2
305	3
306	2
307	1
308	3
309	2
310	1
311	2
312	2
313	1
314	1
315	3
316	2
317	3
318	1
319	1
320	3
321	3
322	3
323	2
324	2
325	3
326	1
327	1
328	3
329	1
330	3
331	1
332	3
333	3
334	2
335	3
336	3
337	2
338	2
339	3
340	1
341	2
342	1
343	1
344	3
345	1
346	3
347	3
348	3
349	3
350	3
351	2
352	2
353	1
354	3
355	1
356	3
357	3
358	2
359	2
360	2
361	1
362	3
363	2
364	2
365	1
366	1
367	3
368	2
369	2
370	1
371	1
372	1
373	1
374	3
375	3
376	2
377	1
378	3
379	3
380	2
381	2
382	2
383	3
384	3
385	3
386	2
387	3
388	1
389	3
390	1
391	3
392	3
393	3
394	1
395	3
396	3
397	1
398	2
399	3
400	2
401	1
402	3
403	2
404	2
405	1
406	2
407	3
408	3
409	3
410	2
411	2
412	1
413	1
414	3
415	3
416	2
417	1
418	3
419	3
420	1
421	2
422	3
423	3
424	2
425	3
426	1
427	2
428	1
429	3
430	2
431	1
432	2
433	1
434	1
435	3
436	3
437	3
438	1
439	3
440	3
441	2
442	3
443	2
444	1
445	3
446	2
447	3
448	2
449	2
450	3
451	3
452	1
453	3
454	1
455	3
456	2
457	1
458	3
459	3
460	2
461	3
462	3
463	3
464	1
465	3
466	2
467	1
468	3
469	1
470	1
471	2
472	1
473	1
474	3
475	2
476	3
477	1
478	1
479	2
480	1
481	3
482	3
483	2
484	1
485	2
486	1
487	1
488	2
489	3
490	3
491	2
492	3
493	3
494	3
495	2
496	3
497	3
498	2
499	3
500	2
501	3
502	3
503	2
504	2
505	3
506	1
507	1
508	1
509	3
510	3
511	3
512	1
513	2
514	3
515	1
516	3
517	3
518	1
519	1
520	2
521	3
522	1
523	1
524	2
525	3
526	3
527	1
528	2
529	3
530	3
531	3
532	1
533	2
534	2
535	3
536	3
537	2
538	1
539	3
540	1
541	3
542	3
543	2
544	3
545	3
546	2
547	2
548	3
549	1
550	1
551	1
552	1
553	2
554	3
555	3
556	3
557	3
558	2
559	3
560	1
561	1
562	1
563	3
564	1
565	3
566	1
567	3
568	2
569	2
570	2
571	3
572	3
573	1
574	1
575	3
576	3
577	3
578	3
579	1
580	1
581	1
582	3
583	2
584	1
585	3
586	3
587	2
588	2
589	1
590	2
591	3
592	3
593	2
594	3
595	1
596	1
597	1
598	1
599	1
600	2
601	2
602	1
603	1
604	2
605	1
606	2
607	1
608	3
609	3
610	3
611	1
612	2
613	2
614	2
615	3
616	2
617	1
618	3
619	3
620	2
621	1
622	3
623	2
624	1
625	3
626	2
627	2
628	3
629	1
630	1
631	1
632	2
633	1
634	3
635	1
636	2
637	2
638	3
639	1
640	2
641	1
642	1
643	2
644	3
645	2
646	1
647	1
648	3
649	3
650	2
651	2
652	3
653	1
654	1
655	3
656	3
657	2
658	1
659	2
660	1
661	2
662	3
663	1
664	2
665	2
666	3
667	2
668	2
669	1
670	3
671	3
672	1
673	3
674	1
675	2
676	3
677	1
678	2
679	1
680	1
681	3
682	1
683	3
684	1
685	3
686	3
687	3
688	3
689	2
690	1
691	1
692	1
693	3
694	3
695	3
696	1
697	3
698	2
699	3
700	2
701	3
702	2
703	1
704	1
705	3
706	1
707	1
708	1
709	3
710	2
711	3
712	3
713	2
714	3
715	1
716	2
717	2
718	2
719	3
720	1
721	3
722	2
723	1
724	1
725	1
726	3
727	1
728	2
729	2
730	2
731	3
732	2
733	2
734	3
735	1
736	1
737	3
738	2
739	3
740	3
741	1
742	1
743	2
744	1
745	2
746	2
747	1
748	2
749	1
750	1
751	1
752	3
753	2
754	1
755	2
756	2
757	3
758	3
759	1
760	1
761	3
762	2
763	2
764	3
765	2
766	2
767	1
768	2
769	1
770	2
771	3
772	3
773	3
774	3
775	1
776	1
777	3
778	3
779	3
780	3
781	3
782	1
783	3
784	3
785	1
786	3
787	1
788	1
789	1
790	1
791	2
792	3
793	3
794	2
795	1
796	1
797	2
798	3
799	1
800	3
801	1
802	2
803	2
804	2
805	3
806	1
807	1
808	3
809	3
810	2
811	2
812	1
813	3
814	1
815	1
816	1
817	3
818	2
819	3
820	1
821	3
822	3
823	1
824	2
825	3
826	3
827	1
828	3
829	2
830	3
831	1
832	3
833	2
834	3
835	2
836	3
837	2
838	2
839	3
840	3
841	1
842	1
843	3
844	1
845	1
846	1
847	2
848	3
849	3
850	2
851	3
852	3
853	2
854	3
855	1
856	2
857	3
858	2
859	3
860	1
861	2
862	2
863	3
864	3
865	3
866	3
867	2
868	2
869	3
870	3
871	1
872	3
873	3
874	3
875	2
876	3
877	3
878	3
879	1
880	2
881	1
882	1
883	1
884	2
885	1
886	3
887	2
888	1
889	2
890	2
891	1
892	2
893	2
894	3
895	2
896	1
897	2
898	1
899	2
900	3
901	2
902	2
903	3
904	1
905	3
906	1
907	3
908	3
909	2
910	2
911	3
912	1
913	2
914	2
915	3
916	2
917	3
918	2
919	2
920	1
921	2
922	2
923	3
924	1
925	1
926	3
927	1
928	3
929	1
930	2
931	3
932	3
933	3
934	3
935	3
936	2
937	2
938	3
939	2
940	3
941	1
942	1
943	3
944	2
945	3
946	1
947	2
948	2
949	2
950	1
951	3
952	3
953	1
954	1
955	1
956	3
957	3
958	1
959	1
960	1
961	3
962	2
963	1
964	1
965	1
966	3
967	3
968	1
969	2
970	3
971	2
972	3
973	3
974	3
975	1
976	1
977	3
978	3
979	2
980	2
981	3
982	1
983	2
984	3
985	3
986	3
987	1
988	2
989	2
990	3
991	3
992	2
993	2
994	1
995	1
996	3
997	2
998	1
999	1
1000	3
