# Supplementary material for: Adaptive robust structure exploration for complex systems based on model configuration and fusion
Source: PeerJ Comput Sci. 2024 Apr 8;10:e1983. doi: 10.7717/peerj-cs.1983 (PMC11041945; doi:10.7717/peerj-cs.1983)
Supplement: Supplemental Information 1 [file peerj-cs-10-1983-s001.zip › FusionAlgorithms/src/debug/1000d3/network.dat]

1	681
1	891
2	717
2	868
3	575
3	857
4	938
4	972
5	837
5	848
6	589
6	955
7	545
7	996
8	359
8	756
9	570
9	987
10	454
10	962
11	54
11	684
12	182
12	649
13	834
13	845
14	881
14	995
15	699
15	954
16	594
16	676
17	376
17	704
18	442
18	539
19	153
19	402
20	44
20	95
21	296
21	775
22	939
22	970
23	689
23	972
24	40
24	801
25	405
25	829
26	959
26	964
27	518
27	720
28	313
28	898
29	607
29	871
30	577
30	752
31	479
31	791
32	500
32	908
33	64
33	195
34	609
34	864
35	951
35	980
36	803
36	809
37	356
37	883
38	428
38	565
39	604
39	817
40	24
40	264
41	769
41	793
42	516
42	587
43	484
43	535
44	20
44	795
45	437
45	983
46	810
46	858
47	332
47	967
48	166
48	725
49	582
49	942
50	54
50	517
51	573
51	648
52	605
52	985
53	519
53	983
54	11
54	50
55	939
55	948
56	358
56	495
57	625
57	781
58	118
58	932
59	162
59	435
60	859
60	915
61	514
61	890
62	361
62	485
63	211
63	973
64	33
64	968
65	556
65	746
66	723
66	979
67	791
67	930
68	537
68	937
69	512
69	990
70	615
70	711
71	809
71	848
72	875
72	918
73	388
73	670
74	801
74	975
75	928
75	978
76	824
76	890
77	755
77	836
78	286
78	766
79	468
79	592
80	406
80	503
81	851
81	926
82	842
82	982
83	603
83	846
84	791
84	985
85	569
85	677
86	851
86	943
87	863
87	944
88	613
88	992
89	513
89	808
90	530
90	976
91	573
91	727
92	881
92	975
93	704
93	941
94	781
94	847
95	20
95	666
96	675
96	967
97	486
97	989
98	891
98	904
99	754
99	958
100	690
100	953
101	758
101	804
102	759
102	876
103	427
103	722
104	827
104	910
105	713
105	766
106	779
106	946
107	145
107	768
108	557
108	907
109	801
109	964
110	151
110	964
111	210
111	972
112	187
112	712
113	526
113	707
114	786
114	849
115	754
115	935
116	835
116	853
117	300
117	535
118	58
118	946
119	198
119	948
120	524
120	861
121	331
121	851
122	323
122	853
123	198
123	817
124	740
124	934
125	403
125	862
126	374
126	991
127	692
127	896
128	840
128	988
129	760
129	807
130	901
130	936
131	218
131	581
132	736
132	957
133	823
133	915
134	607
134	654
135	863
135	928
136	332
136	860
137	201
137	497
138	660
138	955
139	700
139	892
140	526
140	731
141	709
141	940
142	174
142	236
143	691
143	994
144	264
144	820
145	107
145	869
146	247
146	310
147	770
147	928
148	464
148	928
149	778
149	804
150	277
150	397
151	110
151	362
152	553
152	662
153	19
153	216
154	667
154	722
155	958
155	995
156	580
156	759
157	697
157	848
158	871
158	941
159	608
159	714
160	270
160	963
161	735
161	953
162	59
162	960
163	259
163	748
164	179
164	845
165	815
165	950
166	48
166	197
167	258
167	363
168	282
168	943
169	822
169	985
170	840
170	914
171	271
171	779
172	844
172	873
173	911
173	933
174	142
174	258
175	706
175	816
176	274
176	288
177	569
177	841
178	464
178	737
179	164
179	782
180	829
180	945
181	260
181	936
182	12
182	492
183	300
183	517
184	687
184	936
185	411
185	740
186	580
186	969
187	112
187	521
188	708
188	977
189	675
189	794
190	865
190	873
191	825
191	873
192	548
192	620
193	249
193	879
194	363
194	884
195	33
195	278
196	466
196	728
197	166
197	997
198	119
198	123
199	894
199	913
200	497
200	851
201	137
201	658
202	430
202	716
203	267
203	276
204	809
204	914
205	303
205	802
206	715
206	891
207	631
207	663
208	901
208	944
209	663
209	963
210	111
210	837
211	63
211	288
212	355
212	757
213	354
213	469
214	927
214	960
215	670
215	733
216	153
216	956
217	246
217	827
218	131
218	925
219	576
219	681
220	947
220	986
221	713
221	913
222	414
222	784
223	289
223	404
224	608
224	871
225	833
225	922
226	309
226	662
227	876
227	921
228	741
228	859
229	899
229	921
230	554
230	904
231	481
231	934
232	612
232	866
233	893
233	949
234	585
234	888
235	682
235	938
236	142
236	978
237	400
237	421
238	513
238	802
239	476
239	878
240	745
240	988
241	809
241	940
242	967
242	973
243	505
243	726
244	392
244	792
245	576
245	830
246	217
246	806
247	146
247	703
248	255
248	917
249	193
249	993
250	559
250	810
251	702
251	879
252	749
252	846
253	485
253	547
254	272
254	685
255	248
255	967
256	614
256	856
257	900
257	957
258	167
258	174
259	163
259	909
260	181
260	971
261	344
261	798
262	455
262	571
263	615
263	758
264	40
264	144
265	860
265	896
266	336
266	941
267	203
267	415
268	826
268	865
269	333
269	955
270	160
270	609
271	171
271	960
272	254
272	590
273	439
273	983
274	176
274	952
275	931
275	978
276	203
276	938
277	150
277	999
278	195
278	515
279	389
279	685
280	370
280	420
281	683
281	930
282	168
282	676
283	353
283	646
284	471
284	835
285	712
285	966
286	78
286	713
287	491
287	939
288	176
288	211
289	223
289	380
290	601
290	910
291	702
291	713
292	838
292	993
293	624
293	679
294	780
294	954
295	678
295	937
296	21
296	824
297	853
297	947
298	768
298	868
299	737
299	937
300	117
300	183
301	383
301	905
302	827
302	903
303	205
303	702
304	650
304	914
305	786
305	876
306	748
306	755
307	370
307	860
308	896
308	951
309	226
309	380
310	146
310	908
311	542
311	862
312	850
312	997
313	28
313	490
314	327
314	892
315	864
315	994
316	760
316	979
317	695
317	719
318	788
318	959
319	390
319	648
320	756
320	996
321	511
321	640
322	832
322	849
323	122
323	513
324	694
324	794
325	544
325	730
326	830
326	942
327	314
327	484
328	867
328	990
329	715
329	994
330	761
330	906
331	121
331	985
332	47
332	136
333	269
333	529
334	606
334	624
335	869
335	990
336	266
336	819
337	949
337	993
338	784
338	971
339	999
339	1000
340	598
340	965
341	520
341	745
342	562
342	760
343	669
343	904
344	261
344	837
345	401
345	860
346	695
346	771
347	666
347	917
348	356
348	687
349	510
349	828
350	776
350	865
351	815
351	922
352	689
352	890
353	283
353	462
354	213
354	973
355	212
355	742
356	37
356	348
357	940
357	972
358	56
358	593
359	8
359	853
360	668
360	814
361	62
361	998
362	151
362	699
363	167
363	194
364	893
364	935
365	946
365	964
366	816
366	932
367	539
367	931
368	503
368	909
369	895
369	993
370	280
370	307
371	782
371	942
372	708
372	985
373	705
373	720
374	126
374	751
375	874
375	877
376	17
376	777
377	615
377	742
378	591
378	874
379	541
379	970
380	289
380	309
381	856
381	988
382	850
382	889
383	301
383	991
384	387
384	517
385	396
385	458
386	884
386	916
387	384
387	966
388	73
388	611
389	279
389	771
390	319
390	646
391	935
391	943
392	244
392	897
393	483
393	509
394	806
394	855
395	854
395	926
396	385
396	956
397	150
397	832
398	440
398	804
399	510
399	978
400	237
400	568
401	345
401	614
402	19
402	652
403	125
403	728
404	223
404	583
405	25
405	503
406	80
406	649
407	848
407	925
408	698
408	951
409	571
409	972
410	791
410	797
411	185
411	980
412	680
412	954
413	844
413	960
414	222
414	857
415	267
415	514
416	718
416	887
417	487
417	639
418	938
418	983
419	699
419	943
420	280
420	949
421	237
421	491
422	705
422	995
423	854
423	933
424	664
424	727
425	784
425	882
426	588
426	846
427	103
427	962
428	38
428	812
429	440
429	499
430	202
430	756
431	603
431	975
432	600
432	665
433	825
433	841
434	472
434	902
435	59
435	946
436	499
436	793
437	45
437	903
438	442
438	512
439	273
439	917
440	398
440	429
441	846
441	971
442	18
442	438
443	632
443	898
444	686
444	831
445	622
445	799
446	637
446	863
447	843
447	986
448	627
448	745
449	588
449	749
450	572
450	764
451	783
451	955
452	560
452	598
453	463
453	509
454	10
454	929
455	262
455	894
456	643
456	645
457	776
457	957
458	385
458	869
459	673
459	942
460	682
460	937
461	618
461	943
462	353
462	877
463	453
463	908
464	148
464	178
465	771
465	880
466	196
466	947
467	596
467	882
468	79
468	984
469	213
469	672
470	823
470	872
471	284
471	752
472	434
472	639
472	735
473	754
473	888
473	965
474	686
474	726
474	888
475	716
475	961
475	980
476	239
476	525
476	805
477	538
477	884
477	976
478	523
478	936
478	950
479	31
479	483
479	991
480	638
480	823
480	964
481	231
481	832
481	914
482	834
482	923
482	977
483	393
483	479
483	495
484	43
484	327
484	924
485	62
485	253
485	969
486	97
486	566
486	959
487	417
487	704
487	783
488	700
488	852
488	867
489	673
489	703
489	926
490	313
490	721
490	872
491	287
491	421
491	988
492	182
492	591
492	643
493	532
493	559
493	915
494	541
494	649
494	919
495	56
495	483
495	891
496	777
496	808
496	928
497	137
497	200
497	821
498	546
498	590
498	861
499	429
499	436
499	578
500	32
500	591
500	620
501	852
501	953
501	970
502	530
502	849
502	1000
503	80
503	368
503	405
504	728
504	875
504	993
505	243
505	601
505	931
506	788
506	871
506	987
507	735
507	835
507	999
508	549
508	654
508	918
509	393
509	453
509	673
510	349
510	399
510	734
511	321
511	586
511	996
512	69
512	438
512	925
513	89
513	238
513	323
514	61
514	415
514	700
515	278
515	629
515	967
516	42
516	977
516	986
517	50
517	183
517	384
518	27
518	545
518	891
519	53
519	552
519	982
520	341
520	850
520	884
521	187
521	908
521	965
522	789
522	899
522	927
523	478
523	561
523	975
524	120
524	768
524	829
525	476
525	656
525	920
526	113
526	140
526	843
527	684
527	823
527	977
528	688
528	887
528	980
529	333
529	984
529	986
530	90
530	502
530	991
531	873
531	974
531	995
532	493
532	720
532	963
533	570
533	675
533	833
534	811
534	922
534	939
535	43
535	117
535	833
536	743
536	813
536	977
537	68
537	620
537	913
538	477
538	789
538	953
539	18
539	367
539	604
540	879
540	956
540	960
541	379
541	494
541	669
542	311
542	932
542	952
543	661
543	847
543	983
544	325
544	848
544	991
545	7
545	518
545	567
546	498
546	753
546	858
547	253
547	922
547	949
548	192
548	926
548	984
549	508
549	596
549	881
550	597
550	799
550	925
551	552
551	701
551	912
552	519
552	551
552	955
553	152
553	593
553	918
554	230
554	792
554	849
555	805
555	852
555	996
556	65
556	565
556	903
557	108
557	817
557	970
558	897
558	929
558	997
559	250
559	493
559	938
560	452
560	769
560	795
561	523
561	566
561	769
562	342
562	599
562	612
563	685
563	911
563	922
564	724
564	787
564	842
565	38
565	556
565	852
566	486
566	561
566	677
567	545
567	862
567	984
568	400
568	587
568	765
569	85
569	177
569	962
570	9
570	533
570	948
571	262
571	409
571	951
572	450
572	752
572	952
573	51
573	91
573	727
574	637
574	888
574	994
575	3
575	780
575	977
576	219
576	245
576	856
577	30
577	872
577	984
578	499
578	917
578	966
579	814
579	855
579	924
580	156
580	186
580	946
581	131
581	929
581	942
582	49
582	585
582	778
583	404
583	678
583	916
584	633
584	776
584	994
585	234
585	582
585	961
586	511
586	625
586	998
587	42
587	568
587	748
588	426
588	449
588	997
589	6
589	841
589	999
590	272
590	498
590	997
591	378
591	492
591	500
592	79
592	721
592	1000
593	358
593	553
593	989
594	16
594	784
594	934
595	845
595	952
595	963
596	467
596	549
596	885
597	550
597	761
597	896
598	340
598	452
598	820
599	562
599	846
599	934
600	432
600	944
600	993
601	290
601	505
601	650
602	658
602	991
602	998
603	83
603	431
603	948
604	39
604	539
604	919
605	52
605	750
605	920
606	334
606	886
606	992
607	29
607	134
607	912
608	159
608	224
608	866
609	34
609	270
609	783
610	847
610	938
610	966
611	388
611	696
611	704
612	232
612	562
612	913
613	88
613	880
613	889
614	256
614	401
614	909
615	70
615	263
615	377
616	718
616	892
616	893
617	729
617	782
617	790
618	461
618	819
618	940
619	792
619	821
619	839
620	192
620	500
620	537
621	744
621	747
621	982
622	445
622	894
622	907
623	746
623	774
623	889
624	293
624	334
624	998
625	57
625	586
625	978
626	919
626	948
626	971
627	448
627	659
627	990
628	670
628	805
628	876
629	515
629	727
629	960
630	706
630	854
630	964
631	207
631	723
631	995
632	443
632	661
632	685
633	584
633	750
633	819
634	693
634	855
634	978
635	641
635	963
635	982
636	657
636	861
636	993
637	446
637	574
637	892
638	480
638	857
638	934
639	417
639	472
639	815
640	321
640	763
640	861
641	635
641	736
641	775
642	882
642	883
642	994
643	456
643	492
643	867
644	860
644	864
644	908
645	456
645	794
645	868
646	283
646	390
646	867
647	927
647	976
647	999
648	51
648	319
648	903
649	12
649	406
649	494
650	304
650	601
650	689
651	910
651	914
651	966
652	402
652	657
652	839
653	767
653	839
653	965
654	134
654	508
654	690
655	875
655	926
655	961
656	525
656	911
656	966
657	636
657	652
657	989
658	201
658	602
658	986
659	627
659	765
659	921
660	138
660	668
660	769
661	543
661	632
661	901
662	152
662	226
662	932
663	207
663	209
663	790
664	424
664	912
664	983
665	432
665	962
665	997
666	95
666	347
666	874
667	154
667	939
667	979
668	360
668	660
668	743
669	343
669	541
669	799
669	987
670	73
670	215
670	628
670	985
671	739
671	774
671	870
671	885
672	469
672	796
672	926
672	968
673	459
673	489
673	509
673	805
674	767
674	775
674	790
674	870
675	96
675	189
675	533
675	931
676	16
676	282
676	865
676	968
677	85
677	566
677	680
677	744
678	295
678	583
678	990
678	992
679	293
679	748
679	767
679	831
680	412
680	677
680	795
680	997
681	1
681	219
681	978
681	986
682	235
682	460
682	744
682	987
683	281
683	851
683	909
683	985
684	11
684	527
684	811
684	941
685	254
685	279
685	563
685	632
686	444
686	474
686	731
686	945
687	184
687	348
687	712
687	886
688	528
688	779
688	923
688	957
689	23
689	352
689	650
689	732
690	100
690	654
690	820
690	843
691	143
691	736
691	773
691	846
692	127
692	725
692	775
692	950
693	634
693	763
693	908
693	996
694	324
694	726
694	813
694	984
695	317
695	346
695	774
695	943
696	611
696	842
696	844
696	974
697	157
697	777
697	926
697	954
698	408
698	818
698	875
698	944
699	15
699	362
699	419
699	945
700	139
700	488
700	514
700	930
701	551
701	843
701	873
701	878
702	251
702	291
702	303
702	770
703	247
703	489
703	795
703	831
704	17
704	93
704	487
704	611
705	373
705	422
705	777
705	854
706	175
706	630
706	850
706	898
707	113
707	753
707	785
707	906
708	188
708	372
708	814
708	961
709	141
709	839
709	951
709	975
710	810
710	847
710	950
710	992
711	70
711	772
711	774
711	998
712	112
712	285
712	687
712	868
713	105
713	221
713	286
713	291
714	159
714	773
714	886
714	950
715	206
715	329
715	799
715	927
716	202
716	475
716	923
716	993
717	2
717	859
717	937
717	992
718	416
718	616
718	770
718	838
719	317
719	800
719	927
719	935
720	27
720	373
720	532
720	992
721	490
721	592
721	952
721	973
722	103
722	154
722	792
722	803
723	66
723	631
723	881
723	904
724	564
724	785
724	842
724	945
725	48
725	692
725	747
725	871
726	243
726	474
726	694
726	964
727	91
727	424
727	573
727	629
728	196
728	403
728	504
728	739
729	617
729	738
729	902
729	949
730	325
730	743
730	922
730	989
731	140
731	686
731	800
731	960
732	689
732	833
732	862
732	919
733	215
733	766
733	936
733	983
734	510
734	817
734	907
734	982
735	161
735	472
735	507
735	970
736	132
736	641
736	691
736	988
737	178
737	299
737	826
737	992
738	729
738	768
738	930
738	979
739	671
739	728
739	819
739	935
740	124
740	185
740	836
740	934
741	228
741	959
741	982
741	998
742	355
742	377
742	888
742	976
743	536
743	668
743	730
743	989
744	621
744	677
744	682
744	883
745	240
745	341
745	448
745	921
746	65
746	623
746	903
746	980
747	621
747	725
747	749
747	822
748	163
748	306
748	587
748	679
749	252
749	449
749	747
749	987
750	605
750	633
750	837
750	845
751	374
751	891
751	898
751	941
752	30
752	471
752	572
752	966
753	546
753	707
753	930
753	997
754	99
754	115
754	473
754	855
755	77
755	306
755	959
755	971
756	8
756	320
756	430
756	916
757	212
757	758
757	956
757	974
758	101
758	263
758	757
758	876
759	102
759	156
759	963
759	993
760	129
760	316
760	342
760	787
761	330
761	597
761	851
761	932
762	802
762	821
762	889
762	989
763	640
763	693
763	829
763	914
763	922
764	450
764	787
764	905
764	956
764	961
765	568
765	659
765	838
765	936
765	984
766	78
766	105
766	733
766	899
766	982
767	653
767	674
767	679
767	904
767	978
768	107
768	298
768	524
768	738
768	818
769	41
769	560
769	561
769	660
769	827
770	147
770	702
770	718
770	913
770	981
771	346
771	389
771	465
771	786
771	806
772	711
772	812
772	821
772	934
772	990
773	691
773	714
773	854
773	931
773	973
774	623
774	671
774	695
774	711
774	778
775	21
775	641
775	674
775	692
775	896
776	350
776	457
776	584
776	929
776	975
777	376
777	496
777	697
777	705
777	873
778	149
778	582
778	774
778	870
778	913
779	106
779	171
779	688
779	786
779	911
780	294
780	575
780	907
780	971
780	986
781	57
[truncated: 1,494 more rows]
