# Supplementary material for: Adaptive robust structure exploration for complex systems based on model configuration and fusion
Source: PeerJ Comput Sci. 2024 Apr 8;10:e1983. doi: 10.7717/peerj-cs.1983 (PMC11041945; doi:10.7717/peerj-cs.1983)
Supplement: Supplemental Information 1 [file peerj-cs-10-1983-s001.zip › FusionAlgorithms/src/debug/1000d3/statistics.dat]

degree distribution (probability density function of the degree in logarithmic bins) 
2	1.34865
3	0.408838
4	0.14139
5	0.105004
6	0.0588695
7	0.025059
8	0.0268647
9	0.0134535
10	0.0120262

degree distribution (degree-occurrences) 
2	0.471
3	0.197
4	0.094
5	0.082
6	0.054
7	0.027
8	0.034
9	0.02
10	0.021


--------------------------------------
community distribution (size-occurrences)
288	0.333333
313	0.333333
399	0.333333


--------------------------------------
mixing parameter
0	0.386
0.111111	0.002
0.135204	0.028
0.166667	0.045
0.203333	0.12
0.25	0.102
0.285714	0.011
0.333333	0.115
0.4	0.001
0.5	0.19

--------------------------------------
