# Supplementary material for: Adaptive robust structure exploration for complex systems based on model configuration and fusion
Source: PeerJ Comput Sci. 2024 Apr 8;10:e1983. doi: 10.7717/peerj-cs.1983 (PMC11041945; doi:10.7717/peerj-cs.1983)
Supplement: Supplemental Information 1 [file peerj-cs-10-1983-s001.zip › FusionAlgorithms/src/debug/1000d32/community.dat]

1	2
2	1
3	3
4	3
5	2
6	2
7	1
8	2
9	2
10	2
11	1
12	3
13	3
14	2
15	1
16	2
17	2
18	3
19	2
20	3
21	2
22	3
23	3
24	3
25	2
26	3
27	2
28	1
29	2
30	3
31	1
32	2
33	2
34	2
35	3
36	2
37	3
38	3
39	2
40	1
41	2
42	1
43	1
44	3
45	2
46	1
47	1
48	3
49	3
50	2
51	2
52	2
53	3
54	2
55	3
56	2
57	3
58	2
59	3
60	3
61	1
62	3
63	1
64	1
65	3
66	3
67	3
68	3
69	3
70	1
71	3
72	3
73	2
74	2
75	2
76	3
77	1
78	3
79	2
80	3
81	2
82	3
83	3
84	1
85	1
86	2
87	2
88	1
89	1
90	1
91	1
92	2
93	3
94	3
95	1
96	3
97	3
98	3
99	3
100	3
101	2
102	2
103	3
104	1
105	1
106	2
107	2
108	3
109	2
110	1
111	3
112	2
113	2
114	2
115	3
116	2
117	2
118	3
119	3
120	3
121	2
122	3
123	3
124	2
125	1
126	3
127	3
128	3
129	2
130	1
131	2
132	2
133	2
134	3
135	2
136	3
137	3
138	1
139	2
140	1
141	1
142	3
143	2
144	2
145	2
146	3
147	3
148	1
149	2
150	1
151	1
152	3
153	2
154	2
155	3
156	2
157	1
158	1
159	1
160	3
161	3
162	3
163	1
164	3
165	2
166	1
167	2
168	3
169	2
170	2
171	1
172	2
173	2
174	3
175	2
176	3
177	2
178	2
179	3
180	2
181	1
182	3
183	3
184	2
185	1
186	3
187	3
188	2
189	3
190	2
191	2
192	3
193	3
194	3
195	2
196	2
197	3
198	2
199	2
200	2
201	1
202	3
203	2
204	1
205	2
206	1
207	3
208	1
209	3
210	3
211	2
212	2
213	3
214	3
215	3
216	2
217	3
218	2
219	2
220	1
221	3
222	2
223	3
224	3
225	2
226	3
227	1
228	3
229	2
230	1
231	3
232	2
233	1
234	3
235	2
236	2
237	1
238	1
239	2
240	2
241	2
242	3
243	3
244	3
245	2
246	3
247	1
248	2
249	1
250	2
251	3
252	3
253	3
254	1
255	3
256	2
257	1
258	3
259	1
260	3
261	2
262	3
263	3
264	1
265	1
266	2
267	3
268	3
269	3
270	3
271	3
272	3
273	1
274	2
275	1
276	3
277	2
278	1
279	2
280	2
281	3
282	3
283	2
284	1
285	1
286	1
287	3
288	3
289	1
290	2
291	3
292	1
293	1
294	1
295	1
296	3
297	3
298	2
299	2
300	3
301	3
302	2
303	3
304	2
305	1
306	3
307	1
308	2
309	3
310	1
311	1
312	3
313	2
314	3
315	2
316	1
317	3
318	2
319	2
320	1
321	1
322	2
323	2
324	3
325	3
326	2
327	3
328	2
329	2
330	3
331	2
332	1
333	2
334	1
335	1
336	2
337	3
338	2
339	2
340	3
341	1
342	2
343	1
344	3
345	1
346	3
347	2
348	2
349	3
350	2
351	2
352	2
353	2
354	3
355	2
356	2
357	1
358	2
359	3
360	3
361	2
362	1
363	1
364	1
365	2
366	2
367	1
368	3
369	2
370	3
371	1
372	1
373	2
374	3
375	3
376	2
377	3
378	3
379	2
380	3
381	2
382	3
383	3
384	3
385	3
386	1
387	2
388	3
389	3
390	3
391	3
392	1
393	3
394	1
395	3
396	1
397	1
398	2
399	1
400	1
401	2
402	1
403	3
404	2
405	2
406	3
407	2
408	2
409	2
410	3
411	1
412	2
413	3
414	3
415	2
416	1
417	2
418	2
419	1
420	2
421	1
422	3
423	2
424	1
425	2
426	3
427	2
428	3
429	2
430	2
431	1
432	3
433	1
434	2
435	1
436	3
437	2
438	3
439	2
440	3
441	1
442	3
443	3
444	3
445	2
446	1
447	2
448	2
449	3
450	3
451	3
452	2
453	2
454	2
455	3
456	2
457	2
458	3
459	1
460	3
461	2
462	2
463	2
464	2
465	3
466	2
467	2
468	2
469	2
470	3
471	1
472	1
473	3
474	2
475	3
476	3
477	2
478	3
479	3
480	2
481	2
482	3
483	2
484	3
485	2
486	2
487	3
488	2
489	1
490	2
491	3
492	2
493	3
494	1
495	2
496	1
497	2
498	2
499	2
500	3
501	2
502	2
503	3
504	2
505	2
506	3
507	2
508	3
509	2
510	2
511	1
512	1
513	1
514	2
515	2
516	3
517	3
518	3
519	2
520	2
521	1
522	2
523	3
524	3
525	1
526	1
527	2
528	3
529	2
530	2
531	1
532	3
533	3
534	1
535	1
536	2
537	1
538	2
539	3
540	2
541	1
542	1
543	2
544	2
545	2
546	2
547	3
548	3
549	3
550	2
551	2
552	3
553	3
554	3
555	1
556	3
557	1
558	3
559	3
560	1
561	2
562	1
563	2
564	1
565	3
566	2
567	2
568	1
569	2
570	2
571	1
572	2
573	2
574	3
575	1
576	1
577	2
578	3
579	2
580	3
581	2
582	1
583	1
584	2
585	2
586	3
587	2
588	2
589	3
590	2
591	3
592	2
593	2
594	1
595	2
596	3
597	2
598	1
599	3
600	1
601	2
602	2
603	1
604	3
605	3
606	1
607	2
608	3
609	1
610	1
611	1
612	3
613	1
614	2
615	3
616	1
617	2
618	2
619	3
620	1
621	1
622	1
623	1
624	3
625	3
626	3
627	1
628	2
629	1
630	1
631	1
632	2
633	2
634	2
635	2
636	1
637	2
638	3
639	3
640	3
641	2
642	2
643	2
644	3
645	3
646	2
647	3
648	2
649	3
650	1
651	1
652	1
653	2
654	3
655	1
656	1
657	2
658	3
659	2
660	2
661	2
662	1
663	1
664	1
665	3
666	3
667	1
668	3
669	2
670	1
671	2
672	2
673	3
674	3
675	3
676	2
677	1
678	1
679	1
680	3
681	2
682	3
683	1
684	1
685	3
686	1
687	3
688	1
689	3
690	2
691	3
692	3
693	2
694	3
695	3
696	3
697	2
698	2
699	2
700	3
701	2
702	3
703	2
704	1
705	3
706	2
707	2
708	1
709	2
710	2
711	2
712	3
713	3
714	2
715	2
716	3
717	3
718	2
719	3
720	1
721	3
722	3
723	2
724	3
725	2
726	3
727	3
728	3
729	2
730	1
731	3
732	1
733	3
734	1
735	2
736	3
737	2
738	3
739	2
740	2
741	2
742	1
743	2
744	2
745	1
746	3
747	2
748	3
749	3
750	2
751	2
752	2
753	3
754	3
755	2
756	2
757	1
758	3
759	3
760	2
761	3
762	1
763	1
764	2
765	2
766	2
767	1
768	3
769	2
770	1
771	3
772	2
773	2
774	2
775	1
776	3
777	1
778	2
779	3
780	1
781	3
782	3
783	3
784	3
785	1
786	3
787	3
788	2
789	3
790	2
791	2
792	3
793	2
794	3
795	1
796	1
797	3
798	3
799	2
800	2
801	3
802	2
803	2
804	2
805	3
806	3
807	3
808	1
809	2
810	3
811	3
812	2
813	2
814	2
815	2
816	1
817	1
818	2
819	2
820	1
821	1
822	2
823	1
824	1
825	2
826	2
827	2
828	1
829	2
830	2
831	3
832	1
833	1
834	2
835	3
836	3
837	3
838	3
839	2
840	3
841	3
842	1
843	1
844	2
845	2
846	3
847	2
848	3
849	3
850	2
851	2
852	2
853	2
854	2
855	3
856	1
857	1
858	2
859	2
860	3
861	1
862	1
863	2
864	3
865	3
866	2
867	2
868	2
869	2
870	3
871	2
872	3
873	2
874	2
875	2
876	2
877	1
878	2
879	3
880	3
881	1
882	2
883	3
884	3
885	3
886	2
887	1
888	3
889	1
890	3
891	2
892	3
893	2
894	1
895	1
896	3
897	2
898	3
899	3
900	2
901	3
902	2
903	2
904	1
905	1
906	2
907	2
908	2
909	2
910	2
911	2
912	3
913	1
914	2
915	3
916	1
917	1
918	3
919	2
920	1
921	3
922	2
923	1
924	3
925	2
926	3
927	3
928	3
929	2
930	3
931	1
932	2
933	1
934	3
935	1
936	2
937	3
938	3
939	1
940	2
941	3
942	3
943	1
944	3
945	2
946	3
947	1
948	1
949	2
950	1
951	3
952	1
953	1
954	3
955	2
956	3
957	3
958	1
959	2
960	3
961	2
962	1
963	3
964	2
965	3
966	1
967	1
968	1
969	3
970	3
971	3
972	2
973	3
974	2
975	2
976	1
977	3
978	1
979	3
980	1
981	3
982	3
983	2
984	1
985	1
986	2
987	2
988	3
989	1
990	3
991	2
992	3
993	1
994	1
995	3
996	3
997	2
998	1
999	2
1000	2
