# Supplementary material for: Adaptive robust structure exploration for complex systems based on model configuration and fusion
Source: PeerJ Comput Sci. 2024 Apr 8;10:e1983. doi: 10.7717/peerj-cs.1983 (PMC11041945; doi:10.7717/peerj-cs.1983)
Supplement: Supplemental Information 1 [file peerj-cs-10-1983-s001.zip › FusionAlgorithms/src/debug/1000d32/network.dat]

1	32
1	506
2	796
2	935
3	70
3	835
4	465
4	722
5	595
5	690
6	602
6	801
7	576
7	730
8	725
8	910
9	212
9	528
10	906
10	961
11	313
11	683
12	24
12	438
13	306
13	798
14	755
14	809
15	938
15	978
16	342
16	628
17	540
17	805
18	539
18	689
19	867
19	908
20	696
20	755
21	81
21	593
22	478
22	700
23	164
23	413
24	12
24	503
25	669
25	766
26	228
26	591
27	217
27	454
28	58
28	598
29	437
29	845
30	312
30	467
31	265
31	316
32	1
32	787
33	862
33	873
34	932
34	974
35	930
35	954
36	725
36	852
37	846
37	883
38	656
38	836
39	736
39	914
40	844
40	931
41	469
41	585
42	795
42	999
43	337
43	953
44	374
44	807
45	261
45	676
46	560
46	998
47	357
47	817
48	288
48	849
49	466
49	771
50	672
50	906
51	961
51	971
52	648
52	940
53	460
53	551
54	348
54	975
55	62
55	115
56	79
56	871
57	898
57	946
58	28
58	701
59	938
59	979
60	884
60	924
61	823
61	967
62	55
62	89
63	923
63	962
64	214
64	757
65	645
65	938
66	269
66	605
67	696
67	754
68	328
68	674
69	665
69	794
70	3
70	947
71	506
71	705
72	429
72	838
73	493
73	900
74	448
74	521
75	205
75	992
76	645
76	675
77	334
77	441
78	179
78	287
79	56
79	802
80	515
80	896
81	21
81	867
82	99
82	990
83	349
83	942
84	367
84	887
85	363
85	861
86	149
86	679
87	858
87	907
88	904
88	914
89	62
89	780
90	762
90	822
91	734
91	976
92	538
92	552
93	462
93	946
94	288
94	915
95	220
95	881
96	801
96	820
97	137
97	187
98	598
98	930
99	82
99	901
100	149
100	946
101	200
101	697
102	236
102	949
103	161
103	500
104	125
104	542
105	332
105	891
106	792
106	909
107	632
107	930
108	533
108	848
109	918
109	959
110	580
110	664
111	638
111	893
112	184
112	637
113	133
113	819
114	925
114	983
115	55
115	981
116	657
116	754
117	351
117	744
118	691
118	845
119	899
119	959
120	841
120	973
121	136
121	812
122	503
122	550
123	647
123	709
124	661
124	919
125	104
125	862
126	197
126	574
127	510
127	549
128	776
128	992
129	671
129	925
130	431
130	964
131	518
131	764
132	660
132	868
133	113
133	641
134	460
134	597
135	495
135	963
136	121
136	712
137	97
137	682
138	275
138	994
139	774
139	936
140	238
140	636
141	454
141	933
142	260
142	829
143	689
143	756
144	330
144	813
145	968
145	974
146	566
146	789
147	438
147	986
148	512
148	935
149	86
149	100
150	631
150	720
151	529
151	775
152	719
152	982
153	544
153	614
154	425
154	618
155	360
155	767
156	903
156	974
157	603
157	946
158	302
158	947
159	513
159	980
160	506
160	937
161	103
161	831
162	439
162	604
163	560
163	862
164	23
164	776
165	350
165	657
166	732
166	993
167	235
167	749
168	685
168	896
169	553
169	618
170	490
170	664
171	367
171	610
172	587
172	793
173	813
173	893
174	761
174	943
175	191
175	794
176	491
176	654
177	514
177	940
178	711
178	969
179	78
179	449
180	635
180	860
181	521
181	895
182	716
182	890
183	497
183	890
184	112
184	940
185	310
185	472
186	806
186	973
187	97
187	768
188	714
188	826
189	912
189	987
190	617
190	880
191	175
191	961
192	246
192	458
193	619
193	981
194	678
194	885
195	822
195	882
196	318
196	405
197	126
197	745
198	531
198	646
199	702
199	769
200	101
200	711
201	947
201	981
202	226
202	243
203	353
203	919
204	837
204	976
205	75
205	818
206	248
206	889
207	266
207	385
208	609
208	984
209	836
209	901
210	282
210	884
211	697
211	815
212	9
212	584
213	528
213	941
214	64
214	924
215	263
215	705
216	866
216	972
217	27
217	390
218	813
218	972
219	520
219	896
220	95
220	583
221	812
221	879
222	710
222	1000
223	685
223	970
224	668
224	956
225	911
225	976
226	202
226	810
227	237
227	334
228	26
228	835
229	237
229	256
230	471
230	613
231	552
231	615
232	414
232	854
233	664
233	990
234	291
234	996
235	167
235	687
236	102
236	703
237	227
237	229
238	140
238	600
239	907
239	987
240	760
240	833
241	983
241	987
242	253
242	926
243	202
243	885
244	523
244	949
245	361
245	527
246	192
246	517
247	816
247	855
248	206
248	773
249	864
249	952
250	423
250	717
251	624
251	792
252	556
252	615
253	242
253	956
254	931
254	993
255	787
255	800
256	229
256	823
257	512
257	630
258	768
258	877
259	278
259	985
260	142
260	675
261	45
261	747
262	314
262	579
263	215
263	619
264	799
264	861
265	31
265	978
266	207
266	986
267	303
267	977
268	960
268	995
269	66
269	784
270	607
270	956
271	570
271	996
272	852
272	957
273	904
273	931
274	670
274	844
275	138
275	397
276	639
276	970
277	495
277	625
278	259
278	640
279	759
279	825
280	582
280	827
281	761
281	792
282	210
282	927
283	819
283	920
284	732
284	907
285	650
285	904
286	980
286	996
287	78
287	559
288	48
288	94
289	472
289	541
290	315
290	834
291	234
291	842
292	459
292	575
293	329
293	651
294	394
294	511
295	670
295	953
296	647
296	1000
297	751
297	888
298	829
298	916
299	760
299	867
300	666
300	692
301	453
301	901
302	158
302	740
303	267
303	784
304	546
304	844
305	307
305	684
306	13
306	712
307	305
307	950
308	637
308	829
309	725
309	898
310	185
310	933
311	345
311	795
312	30
312	985
313	11
313	480
314	262
314	930
315	290
315	886
316	31
316	877
317	426
317	995
318	196
318	799
319	350
319	369
320	742
320	832
321	767
321	865
322	671
322	831
323	886
323	974
324	779
324	811
325	869
325	977
326	452
326	849
327	673
327	713
328	68
328	914
329	293
329	882
330	144
330	924
331	688
331	925
332	105
332	856
333	738
333	929
334	77
334	227
335	594
335	998
336	494
336	850
337	43
337	841
338	391
338	873
339	501
339	869
340	359
340	687
341	577
341	582
342	16
342	949
343	371
343	980
344	854
344	957
345	311
345	612
346	836
346	970
347	793
347	803
348	54
348	829
349	83
349	518
350	165
350	319
351	117
351	979
352	806
352	844
353	203
353	592
354	625
354	700
355	907
355	945
356	485
356	858
357	47
357	881
358	827
358	949
359	340
359	872
360	155
360	739
361	245
361	618
362	976
362	987
363	85
363	856
364	877
364	889
365	497
365	909
366	387
366	875
367	84
367	171
368	411
368	478
369	319
369	883
370	388
370	642
371	343
371	828
372	828
372	994
373	529
373	752
374	44
374	973
375	479
375	954
376	858
376	878
377	420
377	928
378	575
378	896
379	462
379	698
380	782
380	965
381	853
381	859
382	554
382	876
383	390
383	951
384	640
384	865
385	207
385	988
386	770
386	958
387	366
387	770
388	370
388	532
389	475
389	871
390	217
390	383
391	338
391	982
392	496
392	708
393	665
393	746
394	294
394	652
395	442
395	444
396	531
396	917
397	275
397	907
398	643
398	900
399	400
399	732
400	399
400	1000
401	587
401	998
402	489
402	498
403	707
403	810
404	743
404	811
405	196
405	595
406	565
406	925
407	709
407	929
408	802
408	863
409	515
409	788
410	516
410	995
411	368
411	525
412	661
412	866
413	23
413	764
414	232
414	436
415	826
415	885
416	555
416	953
417	467
417	807
418	850
418	934
419	492
419	777
420	377
420	909
421	895
421	916
422	532
422	924
423	250
423	545
424	817
424	985
425	154
425	546
426	317
426	731
427	932
427	966
428	748
428	979
429	72
429	579
430	882
430	940
431	130
431	541
432	843
432	941
433	502
433	857
434	519
434	714
435	895
435	955
436	414
436	874
437	29
437	936
438	12
438	147
439	162
439	607
440	443
440	897
441	77
441	699
442	395
442	644
443	440
443	884
444	395
444	936
445	570
445	991
446	841
446	861
447	718
447	829
448	74
448	752
449	179
449	533
450	520
450	719
451	686
451	996
452	326
452	875
453	301
453	999
454	27
454	141
455	558
455	681
456	648
456	788
457	484
457	772
458	192
458	849
459	292
459	950
460	53
460	134
461	574
461	911
462	93
462	379
463	538
463	741
464	660
464	826
465	4
465	837
466	49
466	845
467	30
467	417
468	825
468	997
469	41
469	659
470	705
470	981
471	230
471	890
472	185
472	289
473	848
473	969
474	909
474	960
475	389
475	752
476	673
476	886
477	539
477	964
478	22
478	368
479	375
479	890
480	313
480	585
481	507
481	819
482	838
482	979
483	573
483	696
484	457
484	846
485	356
485	891
486	834
486	950
487	523
487	912
488	529
488	643
489	402
489	928
490	170
490	803
490	876
491	176
491	550
491	624
492	419
492	642
492	964
493	73
493	553
493	899
494	336
494	571
494	842
495	135
495	277
495	892
496	392
496	668
496	677
497	183
497	365
497	778
498	402
498	735
498	827
499	505
499	903
499	914
500	103
500	713
500	942
501	339
501	628
501	893
502	433
502	530
502	737
503	24
503	122
503	943
504	602
504	715
504	936
505	499
505	774
505	781
506	1
506	71
506	160
507	481
507	809
507	919
508	888
508	922
508	938
509	581
509	585
509	772
510	127
510	633
510	815
511	294
511	629
511	719
512	148
512	257
512	894
513	159
513	609
513	943
514	177
514	706
514	740
515	80
515	409
515	765
516	410
516	580
516	969
517	246
517	954
517	979
518	131
518	349
518	726
519	434
519	659
519	941
520	219
520	450
520	766
521	74
521	181
521	652
522	728
522	760
522	999
523	244
523	487
523	731
524	542
524	810
524	965
525	411
525	745
525	881
526	538
526	843
526	877
527	245
527	592
527	922
528	9
528	213
528	695
529	151
529	373
529	488
530	502
530	839
530	989
531	198
531	396
531	856
532	388
532	422
532	736
533	108
533	449
533	954
534	568
534	741
534	931
535	674
535	861
535	920
536	577
536	584
536	876
537	894
537	953
537	958
538	92
538	463
538	526
539	18
539	477
539	982
540	17
540	711
540	789
541	289
541	431
541	923
542	104
542	524
542	603
543	753
543	863
543	900
544	153
544	967
544	983
545	423
545	569
545	812
546	304
546	425
546	659
547	638
547	918
547	998
548	818
548	860
548	865
549	127
549	801
549	926
550	122
550	491
550	922
551	53
551	986
551	1000
552	92
552	231
552	619
553	169
553	493
553	981
554	382
554	773
554	836
555	416
555	734
555	832
556	252
556	747
556	880
557	796
557	833
557	943
558	455
558	730
558	992
559	287
559	733
559	991
560	46
560	163
560	777
561	563
561	588
561	876
562	903
562	917
562	962
563	561
563	887
563	897
564	606
564	683
564	978
565	406
565	580
565	985
566	146
566	577
566	866
567	669
567	729
567	954
568	534
568	758
568	913
569	545
569	637
569	716
570	271
570	445
570	910
571	494
571	679
571	842
572	739
572	750
572	825
573	483
573	869
573	872
574	126
574	461
574	705
575	292
575	378
575	623
576	7
576	948
576	985
577	341
577	536
577	566
578	712
578	990
578	997
579	262
579	429
579	778
580	110
580	516
580	565
581	509
581	710
581	739
582	280
582	341
582	952
583	220
583	898
583	985
584	212
584	536
584	654
585	41
585	480
585	509
586	787
586	928
586	992
587	172
587	401
587	769
588	561
588	914
588	959
589	717
589	951
589	982
590	632
590	854
590	937
591	26
591	744
591	934
592	353
592	527
592	772
593	21
593	873
593	1000
594	335
594	641
594	968
595	5
595	405
595	690
596	832
596	915
596	995
597	134
597	886
597	959
598	28
598	98
598	820
599	811
599	915
599	935
600	238
600	610
600	631
601	697
601	698
601	910
602	6
602	504
602	929
603	157
603	542
603	724
604	162
604	797
604	955
605	66
605	782
605	802
606	564
606	920
606	958
607	270
607	439
607	854
608	952
608	979
608	988
609	208
609	513
609	704
610	171
610	600
610	895
611	842
611	978
611	982
612	345
612	779
612	995
613	230
613	761
613	967
614	153
614	737
614	740
615	231
615	252
615	933
616	622
616	878
616	889
617	190
617	788
617	903
618	154
618	169
618	361
619	193
619	263
619	552
620	667
620	745
620	785
621	833
621	923
621	983
622	616
622	887
622	978
623	575
623	708
623	840
624	251
624	491
624	870
625	277
625	354
625	801
626	713
626	848
626	977
627	651
627	836
627	968
628	16
628	501
628	635
629	511
629	917
629	994
630	257
630	824
630	980
631	150
631	600
631	843
632	107
632	590
632	729
633	510
633	815
633	847
634	822
634	886
634	983
635	180
635	628
635	975
636	140
636	763
636	989
637	112
637	308
637	569
638	111
638	547
638	855
639	276
639	706
639	721
640	278
640	384
640	960
641	133
641	594
641	959
642	370
642	492
642	991
643	398
643	488
643	899
644	442
644	717
644	830
645	65
645	76
645	817
646	198
646	834
646	856
647	123
647	296
647	864
648	52
648	456
648	706
649	695
649	892
649	990
650	285
650	655
650	859
651	293
651	627
651	966
652	394
652	521
652	966
653	804
653	830
653	899
654	176
654	584
654	921
655	650
655	704
655	993
656	38
656	966
656	989
657	116
657	165
657	859
658	674
658	902
658	941
659	469
659	519
659	546
660	132
660	464
660	983
661	124
661	412
661	777
662	820
662	900
662	993
663	762
663	821
663	989
664	110
664	170
664	233
665	69
665	393
665	694
666	300
666	790
666	840
667	620
667	763
667	995
668	224
668	496
668	963
669	25
669	567
669	692
670	274
670	295
670	968
671	129
671	322
671	927
672	50
672	735
672	830
673	327
673	476
673	847
674	68
674	535
674	658
675	76
675	260
675	837
676	45
676	743
676	774
677	496
677	916
677	923
678	194
678	916
678	978
679	86
679	571
679	832
680	846
680	946
680	988
681	455
681	799
681	897
682	137
682	971
682	994
683	11
683	564
683	887
684	305
684	895
684	984
685	168
685	223
685	838
686	451
686	843
686	998
687	235
687	340
687	969
688	331
688	823
688	943
689	18
689	143
689	928
690	5
690	595
690	708
691	118
691	727
691	931
692	300
692	669
692	977
693	850
693	874
693	997
694	665
694	721
694	973
695	528
695	649
695	898
696	20
696	67
696	483
696	736
697	101
697	211
697	601
697	726
698	379
698	601
698	797
698	847
699	441
699	725
699	882
699	945
700	22
700	354
700	960
700	961
701	58
701	897
701	970
701	986
702	199
702	727
702	807
702	990
703	236
703	867
703	893
703	948
704	609
704	655
704	786
704	984
705	71
705	215
705	470
705	574
706	514
706	639
706	648
706	773
707	403
707	903
707	936
707	991
708	392
708	623
708	690
708	780
709	123
709	407
709	902
709	919
710	222
710	581
710	874
710	982
711	178
711	200
711	540
711	743
712	136
712	306
712	578
712	970
713	327
713	500
713	626
713	951
714	188
714	434
714	768
714	826
715	504
715	911
715	972
715	987
716	182
716	569
716	896
716	912
717	250
717	589
717	644
717	921
718	447
718	802
718	844
718	955
719	152
719	450
719	511
719	884
720	150
720	721
720	943
720	958
721	639
721	694
721	720
721	944
722	4
722	849
722	864
722	892
723	773
723	822
723	888
723	925
724	603
724	888
724	946
724	971
725	8
725	36
725	309
725	699
726	518
726	697
726	736
726	988
727	691
727	702
727	748
727	913
728	522
728	831
728	892
728	957
729	567
729	632
729	800
729	922
730	7
730	558
730	894
730	968
731	426
731	523
731	809
731	979
732	166
732	284
732	399
732	775
733	559
733	758
733	805
733	972
734	91
734	555
734	881
734	990
735	498
735	672
735	776
735	949
736	39
736	532
736	696
736	726
737	502
737	614
737	793
737	878
738	333
738	860
738	885
738	944
739	360
739	572
739	581
739	987
740	302
740	514
740	614
740	891
741	463
741	534
741	790
741	991
742	320
742	803
742	894
742	947
743	404
743	676
743	711
743	973
744	117
744	591
744	891
744	900
745	197
745	525
745	620
745	824
746	393
746	837
746	927
746	951
747	261
747	556
747	853
747	955
748	428
748	727
748	928
748	992
749	167
749	870
749	941
749	957
750	572
750	824
750	991
750	999
751	297
751	812
751	907
751	949
752	373
752	448
752	475
752	974
753	543
753	789
753	860
753	927
754	67
754	116
754	758
754	944
755	14
755	20
755	847
755	868
756	143
756	774
756	838
756	975
757	64
757	814
757	920
757	948
758	568
758	733
758	754
758	996
759	279
759	918
759	942
759	963
760	240
760	299
760	522
760	828
761	174
761	281
761	613
761	841
762	90
762	663
762	817
762	834
763	636
763	667
763	816
763	926
764	131
764	413
764	893
764	959
765	515
765	769
765	790
765	902
766	25
766	520
766	903
766	954
767	155
767	321
767	824
767	948
768	187
768	258
768	714
768	988
769	199
769	587
769	765
769	898
770	386
770	387
770	828
770	980
771	49
771	785
771	835
771	841
772	457
772	509
772	592
772	948
773	248
773	554
773	706
773	723
774	139
774	505
774	676
774	756
775	151
775	732
775	939
775	965
776	128
776	164
776	735
776	892
777	419
777	560
777	661
777	984
778	497
778	579
778	963
778	987
779	324
779	612
779	932
779	960
780	89
780	708
780	796
780	942
781	505
781	879
781	918
781	988
782	380
782	605
782	840
782	880
783	882
783	930
783	969
783	977
784	269
784	303
784	881
784	912
785	620
785	771
785	923
785	962
786	704
786	912
786	971
786	981
787	32
787	255
787	586
787	898
788	409
788	456
788	617
788	992
789	146
789	540
789	753
789	872
790	666
790	741
790	765
790	999
791	891
791	904
791	936
791	955
792	106
792	251
792	281
792	798
793	172
793	347
793	737
793	870
794	69
794	175
794	848
794	899
795	42
795	311
795	798
795	950
796	2
796	557
796	780
796	875
[truncated: 1,204 more rows]
