# Supplementary material for: Adaptive robust structure exploration for complex systems based on model configuration and fusion
Source: PeerJ Comput Sci. 2024 Apr 8;10:e1983. doi: 10.7717/peerj-cs.1983 (PMC11041945; doi:10.7717/peerj-cs.1983)
Supplement: Supplemental Information 1 [file peerj-cs-10-1983-s001.zip › FusionAlgorithms/src/debug/1000d32/statistics.dat]

degree distribution (probability density function of the degree in logarithmic bins) 
2	1.64427
3	0.524951
4	0.206794
5	0.092208
6	0.0764492
7	0.0299345
8	0.0235376

degree distribution (degree-occurrences) 
2	0.489
3	0.206
4	0.123
5	0.063
6	0.06
7	0.031
8	0.028


--------------------------------------
community distribution (size-occurrences)
245	0.333333
366	0.333333
389	0.333333


--------------------------------------
mixing parameter
0	0.389
0.125	0.012
0.142857	0.017
0.166667	0.05
0.2	0.063
0.25	0.121
0.285714	0.014
0.333333	0.128
0.5	0.205
0.666667	0.001

--------------------------------------
