# Supplementary material for: Adaptive robust structure exploration for complex systems based on model configuration and fusion
Source: PeerJ Comput Sci. 2024 Apr 8;10:e1983. doi: 10.7717/peerj-cs.1983 (PMC11041945; doi:10.7717/peerj-cs.1983)
Supplement: Supplemental Information 1 [file peerj-cs-10-1983-s001.zip › FusionAlgorithms/src/debug/1000d4/community.dat]

1	3
2	2
3	1
4	1
5	3
6	1
7	2
8	1
9	3
10	2
11	1
12	1
13	2
14	1
15	1
16	3
17	2
18	2
19	2
20	2
21	3
22	3
23	1
24	1
25	3
26	1
27	1
28	1
29	1
30	2
31	1
32	3
33	1
34	3
35	2
36	3
37	2
38	1
39	1
40	3
41	1
42	1
43	2
44	2
45	1
46	3
47	1
48	1
49	1
50	1
51	2
52	1
53	2
54	2
55	1
56	3
57	1
58	3
59	3
60	1
61	1
62	3
63	1
64	1
65	1
66	3
67	1
68	1
69	2
70	2
71	2
72	1
73	1
74	1
75	1
76	1
77	1
78	1
79	1
80	3
81	3
82	1
83	2
84	2
85	3
86	2
87	3
88	1
89	3
90	1
91	3
92	2
93	3
94	2
95	3
96	1
97	2
98	1
99	1
100	3
101	2
102	1
103	2
104	2
105	2
106	1
107	3
108	2
109	2
110	1
111	3
112	1
113	3
114	2
115	2
116	1
117	1
118	1
119	1
120	3
121	2
122	1
123	3
124	1
125	3
126	3
127	3
128	1
129	1
130	3
131	1
132	2
133	3
134	3
135	1
136	1
137	3
138	2
139	2
140	1
141	1
142	2
143	3
144	2
145	3
146	2
147	2
148	1
149	1
150	3
151	3
152	2
153	3
154	1
155	3
156	2
157	1
158	1
159	1
160	2
161	3
162	1
163	1
164	1
165	1
166	3
167	1
168	1
169	3
170	2
171	3
172	3
173	2
174	1
175	1
176	2
177	1
178	2
179	1
180	2
181	1
182	2
183	1
184	2
185	3
186	2
187	2
188	1
189	2
190	3
191	3
192	2
193	1
194	1
195	1
196	3
197	1
198	1
199	1
200	3
201	2
202	1
203	2
204	2
205	1
206	1
207	1
208	1
209	3
210	1
211	3
212	2
213	3
214	2
215	2
216	3
217	1
218	1
219	2
220	2
221	3
222	3
223	3
224	3
225	2
226	1
227	1
228	2
229	2
230	1
231	1
232	3
233	1
234	3
235	3
236	3
237	1
238	2
239	3
240	2
241	2
242	1
243	1
244	2
245	1
246	2
247	2
248	1
249	1
250	2
251	2
252	3
253	2
254	1
255	3
256	1
257	1
258	3
259	3
260	1
261	3
262	1
263	2
264	1
265	2
266	2
267	2
268	1
269	2
270	3
271	3
272	1
273	2
274	1
275	1
276	2
277	2
278	3
279	2
280	1
281	2
282	3
283	3
284	3
285	3
286	3
287	2
288	2
289	2
290	3
291	3
292	1
293	1
294	3
295	2
296	3
297	3
298	1
299	3
300	1
301	2
302	2
303	1
304	2
305	2
306	2
307	3
308	3
309	3
310	2
311	3
312	1
313	3
314	3
315	3
316	3
317	1
318	2
319	3
320	3
321	1
322	2
323	1
324	3
325	2
326	3
327	1
328	1
329	1
330	1
331	1
332	1
333	2
334	1
335	3
336	1
337	3
338	1
339	3
340	3
341	1
342	1
343	2
344	2
345	3
346	3
347	1
348	2
349	2
350	1
351	2
352	3
353	2
354	3
355	1
356	2
357	1
358	2
359	3
360	3
361	1
362	2
363	3
364	1
365	3
366	1
367	1
368	3
369	1
370	3
371	2
372	1
373	1
374	3
375	1
376	1
377	2
378	1
379	3
380	1
381	1
382	3
383	1
384	3
385	3
386	3
387	2
388	1
389	1
390	3
391	1
392	3
393	2
394	3
395	3
396	2
397	3
398	2
399	3
400	3
401	2
402	3
403	3
404	1
405	2
406	3
407	2
408	3
409	2
410	1
411	1
412	3
413	1
414	2
415	3
416	3
417	2
418	1
419	2
420	1
421	3
422	2
423	1
424	2
425	2
426	1
427	3
428	1
429	3
430	2
431	1
432	2
433	1
434	2
435	1
436	3
437	2
438	3
439	1
440	1
441	2
442	3
443	1
444	3
445	2
446	1
447	3
448	3
449	2
450	2
451	2
452	3
453	1
454	3
455	1
456	2
457	3
458	2
459	2
460	1
461	1
462	3
463	3
464	2
465	1
466	2
467	1
468	2
469	1
470	2
471	1
472	1
473	3
474	3
475	1
476	3
477	1
478	1
479	1
480	1
481	1
482	2
483	1
484	1
485	1
486	2
487	3
488	3
489	1
490	2
491	3
492	1
493	2
494	3
495	1
496	3
497	2
498	2
499	3
500	1
501	1
502	1
503	1
504	1
505	1
506	3
507	3
508	2
509	2
510	2
511	1
512	2
513	1
514	2
515	3
516	1
517	3
518	2
519	1
520	2
521	2
522	1
523	1
524	2
525	2
526	1
527	2
528	2
529	2
530	2
531	2
532	1
533	3
534	3
535	1
536	2
537	2
538	2
539	1
540	1
541	3
542	3
543	2
544	1
545	1
546	3
547	1
548	3
549	3
550	2
551	2
552	2
553	3
554	2
555	3
556	2
557	1
558	1
559	1
560	1
561	2
562	2
563	3
564	1
565	3
566	2
567	2
568	1
569	3
570	2
571	2
572	3
573	1
574	3
575	1
576	3
577	1
578	2
579	3
580	2
581	3
582	2
583	2
584	1
585	3
586	1
587	1
588	2
589	1
590	1
591	3
592	2
593	2
594	1
595	2
596	2
597	3
598	1
599	1
600	3
601	3
602	1
603	1
604	3
605	1
606	1
607	1
608	3
609	1
610	2
611	2
612	3
613	1
614	3
615	3
616	1
617	2
618	3
619	1
620	3
621	1
622	3
623	2
624	2
625	3
626	2
627	3
628	2
629	2
630	3
631	3
632	1
633	2
634	1
635	3
636	1
637	1
638	1
639	1
640	2
641	3
642	1
643	1
644	3
645	1
646	2
647	1
648	1
649	3
650	1
651	1
652	1
653	2
654	3
655	2
656	3
657	3
658	2
659	2
660	3
661	3
662	3
663	3
664	2
665	2
666	1
667	3
668	3
669	1
670	2
671	1
672	1
673	2
674	2
675	1
676	1
677	1
678	1
679	1
680	2
681	1
682	2
683	2
684	1
685	1
686	1
687	1
688	1
689	1
690	2
691	1
692	3
693	3
694	2
695	1
696	3
697	3
698	2
699	2
700	1
701	2
702	2
703	2
704	3
705	2
706	2
707	3
708	3
709	1
710	1
711	3
712	1
713	3
714	2
715	2
716	2
717	3
718	1
719	2
720	1
721	2
722	2
723	3
724	3
725	1
726	1
727	2
728	1
729	3
730	3
731	2
732	3
733	1
734	2
735	1
736	3
737	3
738	3
739	3
740	1
741	3
742	1
743	3
744	1
745	2
746	1
747	2
748	1
749	3
750	2
751	2
752	3
753	2
754	1
755	1
756	1
757	1
758	2
759	2
760	2
761	2
762	2
763	3
764	2
765	1
766	1
767	2
768	1
769	1
770	3
771	1
772	1
773	3
774	2
775	1
776	1
777	2
778	2
779	2
780	3
781	1
782	3
783	3
784	1
785	3
786	2
787	1
788	1
789	3
790	3
791	1
792	2
793	3
794	3
795	2
796	1
797	1
798	1
799	3
800	3
801	3
802	1
803	1
804	3
805	3
806	3
807	1
808	2
809	3
810	1
811	3
812	1
813	3
814	1
815	1
816	3
817	1
818	2
819	1
820	1
821	3
822	3
823	1
824	3
825	3
826	1
827	1
828	1
829	2
830	1
831	1
832	1
833	3
834	1
835	1
836	2
837	2
838	1
839	3
840	1
841	1
842	1
843	2
844	1
845	1
846	1
847	2
848	3
849	3
850	2
851	3
852	3
853	3
854	2
855	2
856	3
857	1
858	2
859	3
860	3
861	1
862	2
863	3
864	2
865	2
866	2
867	3
868	2
869	1
870	1
871	1
872	2
873	3
874	2
875	1
876	3
877	1
878	1
879	1
880	1
881	1
882	1
883	1
884	1
885	3
886	1
887	2
888	2
889	3
890	2
891	1
892	1
893	1
894	2
895	2
896	3
897	2
898	1
899	2
900	3
901	3
902	3
903	2
904	1
905	2
906	1
907	3
908	3
909	3
910	1
911	1
912	1
913	3
914	1
915	2
916	2
917	2
918	3
919	3
920	1
921	1
922	1
923	1
924	1
925	2
926	2
927	1
928	3
929	1
930	2
931	1
932	1
933	3
934	1
935	1
936	3
937	1
938	2
939	3
940	1
941	1
942	2
943	1
944	1
945	2
946	3
947	3
948	1
949	2
950	1
951	1
952	3
953	3
954	3
955	2
956	3
957	2
958	2
959	1
960	1
961	2
962	2
963	3
964	1
965	2
966	2
967	1
968	1
969	2
970	3
971	2
972	2
973	3
974	3
975	2
976	3
977	2
978	1
979	2
980	1
981	1
982	2
983	1
984	2
985	2
986	3
987	2
988	3
989	3
990	1
991	2
992	3
993	1
994	2
995	3
996	2
997	3
998	1
999	2
1000	3
