# Supplementary material for: Adaptive robust structure exploration for complex systems based on model configuration and fusion
Source: PeerJ Comput Sci. 2024 Apr 8;10:e1983. doi: 10.7717/peerj-cs.1983 (PMC11041945; doi:10.7717/peerj-cs.1983)
Supplement: Supplemental Information 1 [file peerj-cs-10-1983-s001.zip › FusionAlgorithms/src/debug/1000d4/network.dat]

1	736
1	907
2	43
2	888
3	48
3	823
4	594
4	923
5	438
5	824
6	597
6	841
7	917
7	945
8	254
8	835
9	100
9	946
10	420
10	843
11	88
11	261
12	79
12	850
13	837
13	965
14	446
14	819
15	791
15	809
16	200
16	809
17	640
17	975
18	943
18	957
19	691
19	887
20	138
20	192
21	549
21	952
22	604
22	696
23	439
23	547
24	444
24	934
25	794
25	902
26	431
26	443
27	433
27	611
28	350
28	598
29	765
29	786
30	401
30	836
31	342
31	501
32	936
32	947
33	768
33	921
34	737
34	1000
35	596
35	909
36	402
36	626
37	70
37	184
38	239
38	803
39	705
39	880
40	747
40	986
41	715
41	983
42	709
42	923
43	2
43	777
44	702
44	994
45	679
45	807
46	307
46	755
47	423
47	886
48	3
48	914
49	203
49	831
50	638
50	812
51	398
51	854
52	487
52	934
53	617
53	626
54	992
54	996
55	735
55	967
56	779
56	813
57	426
57	875
58	987
58	995
59	120
59	174
60	465
60	930
61	361
61	725
62	821
62	990
63	96
63	169
64	846
64	881
65	648
65	689
66	605
66	952
67	979
67	980
68	183
68	877
69	340
69	984
70	37
70	142
71	132
71	518
72	110
72	467
73	642
73	707
74	725
74	978
75	605
75	870
76	620
76	817
77	293
77	981
78	205
78	891
79	12
79	832
80	907
80	956
81	732
81	921
82	844
82	932
83	610
83	946
84	464
84	969
85	662
85	800
86	537
86	580
87	95
87	208
88	11
88	880
89	216
89	976
90	772
90	990
91	906
91	954
92	514
92	782
93	390
93	841
94	251
94	961
95	87
95	793
96	63
96	940
97	353
97	792
98	158
98	791
99	754
99	893
100	9
100	403
101	226
101	850
102	350
102	920
103	753
103	971
104	751
104	864
105	244
105	511
106	797
106	884
107	506
107	631
108	562
108	858
109	653
109	966
110	72
110	772
111	457
111	986
112	446
112	529
113	374
113	787
114	310
114	918
115	214
115	570
116	791
116	878
117	136
117	451
118	744
118	789
119	883
119	998
120	59
120	963
121	288
121	483
122	471
122	865
123	804
123	997
124	658
124	685
125	555
125	911
126	354
126	711
127	707
127	783
128	197
128	927
129	638
129	784
130	729
130	962
131	771
131	884
132	71
132	281
133	900
133	943
134	487
134	748
135	884
135	991
136	117
136	213
137	805
137	858
138	20
138	241
139	414
139	820
140	425
140	766
141	724
141	787
142	70
142	276
143	919
143	954
144	722
144	887
145	649
145	852
146	220
146	727
147	510
147	865
148	797
148	968
149	198
149	383
150	846
150	997
151	285
151	936
152	468
152	949
153	294
153	321
154	781
154	863
155	627
155	988
156	304
156	866
157	565
157	993
158	98
158	557
159	162
159	291
160	397
160	868
161	553
161	953
162	159
162	968
163	857
163	941
164	544
164	989
165	720
165	873
166	806
166	976
167	589
167	964
168	771
168	948
169	63
169	548
170	184
170	761
171	763
171	776
172	825
172	856
173	727
173	952
174	59
174	998
175	720
175	875
176	938
176	945
177	286
177	823
178	524
178	703
179	819
179	840
180	700
180	734
181	599
181	912
182	721
182	836
183	68
183	838
184	37
184	170
185	190
185	953
186	750
186	985
187	864
187	996
188	906
188	983
189	766
189	971
190	185
190	651
191	849
191	882
192	20
192	624
193	564
193	875
194	717
194	960
195	381
195	732
196	368
196	580
197	128
197	638
198	149
198	990
199	281
199	861
200	16
200	936
201	872
201	915
202	910
202	912
203	49
203	969
204	977
204	985
205	78
205	930
206	503
206	980
207	383
207	935
208	87
208	522
209	852
209	896
210	249
210	669
211	492
211	738
212	745
212	818
213	136
213	907
214	115
214	893
215	396
215	508
216	89
216	947
217	602
217	907
218	788
218	990
219	225
219	957
220	146
220	394
221	608
221	814
222	418
222	848
223	462
223	494
224	711
224	896
225	219
225	991
226	101
226	781
227	642
227	886
228	680
228	898
229	701
229	998
230	733
230	935
231	699
231	924
232	853
232	999
233	325
233	748
234	375
234	707
235	496
235	954
236	667
236	849
237	584
237	636
238	419
238	979
239	38
239	581
240	437
240	503
241	138
241	972
242	871
242	981
243	767
243	920
244	105
244	971
245	489
245	899
246	633
246	894
247	570
247	959
248	323
248	449
249	210
249	840
250	659
250	971
251	94
251	865
252	326
252	867
253	721
253	965
254	8
254	993
255	261
255	976
256	366
256	492
257	436
257	742
258	399
258	773
259	723
259	810
260	431
260	838
261	11
261	255
262	651
262	741
263	514
263	874
264	809
264	944
265	888
265	942
266	690
266	979
267	808
267	975
268	290
268	632
269	958
269	991
270	889
270	902
271	853
271	905
272	756
272	967
273	962
273	975
274	951
274	964
275	461
275	679
276	142
276	903
277	469
277	551
278	597
278	649
279	629
279	942
280	570
280	586
281	132
281	199
282	406
282	998
283	386
283	989
284	408
284	675
285	151
285	967
286	177
286	308
287	868
287	905
288	121
288	624
289	479
289	674
290	268
290	956
291	159
291	989
292	333
292	911
293	77
293	981
294	153
294	692
295	453
295	537
296	466
296	973
297	496
297	654
298	472
298	838
299	909
299	997
300	771
300	910
301	745
301	847
302	774
302	829
303	376
303	947
304	156
304	510
305	611
305	872
306	610
306	978
307	46
307	713
308	286
308	946
309	630
309	848
310	114
310	730
311	729
311	925
312	502
312	893
313	800
313	824
314	549
314	984
315	591
315	928
316	379
316	995
317	616
317	771
318	702
318	786
319	448
319	970
320	906
320	986
321	153
321	922
322	629
322	854
323	248
323	624
324	859
324	936
325	233
325	458
326	252
326	395
327	355
327	962
328	775
328	975
329	378
329	931
330	443
330	807
331	880
331	937
332	412
332	733
333	292
333	837
334	564
334	639
335	745
335	901
336	650
336	769
337	412
337	992
338	734
338	914
339	763
339	955
340	69
340	936
341	964
341	968
342	31
342	429
343	498
343	999
344	760
344	987
345	859
345	988
346	473
346	825
347	931
347	990
348	706
348	995
349	952
349	961
350	28
350	102
351	670
351	986
352	804
352	969
353	97
353	925
354	126
354	684
355	327
355	688
356	665
356	955
357	814
357	934
358	493
358	702
359	406
359	775
360	759
360	806
361	61
361	959
362	894
362	916
363	599
363	928
364	846
364	870
365	614
365	852
366	256
366	950
367	502
367	669
368	196
368	730
369	589
369	710
370	694
370	763
371	705
371	890
372	830
372	972
373	411
373	833
374	113
374	956
375	234
375	689
376	303
376	663
377	658
377	714
378	329
378	649
379	316
379	888
380	718
380	831
381	195
381	480
382	789
382	973
383	149
383	207
384	412
384	438
385	499
385	937
386	283
386	827
387	993
387	999
388	826
388	971
389	477
389	756
390	93
390	952
391	754
391	959
392	476
392	693
393	903
393	966
394	220
394	436
395	326
395	742
396	215
396	762
397	160
397	730
398	51
398	719
399	258
399	805
400	515
400	946
401	30
401	731
402	36
402	933
403	100
403	569
403	964
404	539
404	616
404	684
405	850
405	957
405	991
406	282
406	359
406	853
407	458
407	520
407	701
408	284
408	622
408	974
409	855
409	940
409	982
410	728
410	746
410	936
411	373
411	790
411	906
412	332
412	337
412	384
413	845
413	846
413	988
414	139
414	695
414	866
415	441
415	885
415	997
416	662
416	913
416	956
417	834
417	971
417	987
418	222
418	798
418	898
419	238
419	458
419	872
420	10
420	599
420	671
421	947
421	989
421	992
422	881
422	938
422	957
423	47
423	796
423	967
424	582
424	781
424	969
425	140
425	899
425	916
426	57
426	634
426	650
427	908
427	946
427	1000
428	479
428	948
428	979
429	342
429	954
429	988
430	664
430	703
430	998
431	26
431	260
431	643
432	527
432	927
432	979
433	27
433	823
433	885
434	468
434	672
434	961
435	606
435	714
435	769
436	257
436	394
436	793
437	240
437	655
437	930
438	5
438	384
438	939
439	23
439	755
439	998
440	500
440	796
440	834
441	415
441	734
441	999
442	697
442	711
442	941
443	26
443	330
443	831
444	24
444	452
444	913
445	694
445	857
445	955
446	14
446	112
446	731
447	620
447	838
447	848
448	319
448	758
448	889
449	248
449	758
449	792
450	699
450	884
450	958
451	117
451	552
451	957
452	444
452	876
452	924
453	295
453	871
453	877
454	476
454	867
454	976
455	561
455	637
455	881
456	805
456	843
456	890
457	111
457	474
457	811
458	325
458	407
458	419
459	721
459	872
459	983
460	769
460	815
460	998
461	275
461	666
461	800
462	223
462	657
462	863
463	491
463	902
463	989
464	84
464	787
464	961
465	60
465	844
465	934
466	296
466	855
466	975
467	72
467	950
467	980
468	152
468	434
468	975
469	277
469	695
469	878
470	864
470	955
470	982
471	122
471	522
471	683
472	298
472	841
472	951
473	346
473	517
473	986
474	457
474	560
474	717
475	598
475	718
475	968
476	392
476	454
476	839
477	389
477	943
477	963
478	697
478	877
478	980
479	289
479	428
479	725
480	381
480	504
480	976
481	712
481	869
481	920
482	767
482	994
482	995
483	121
483	609
483	678
484	645
484	740
484	1000
485	819
485	940
485	965
486	760
486	977
486	991
487	52
487	134
487	743
488	612
488	833
488	951
489	245
489	911
489	1000
490	525
490	915
490	999
491	463
491	660
491	692
492	211
492	256
492	941
493	358
493	975
493	979
494	223
494	547
494	908
495	523
495	802
495	939
496	235
496	297
496	730
497	527
497	673
497	942
498	343
498	962
498	966
499	385
499	542
499	946
500	440
500	883
500	950
501	31
501	844
501	992
502	312
502	367
502	927
503	206
503	240
503	840
504	480
504	784
504	964
505	559
505	688
505	857
506	107
506	918
506	919
507	737
507	854
507	995
508	215
508	837
508	894
509	858
509	886
509	899
510	147
510	304
510	795
511	105
511	923
511	967
512	784
512	874
512	969
513	587
513	590
513	803
514	92
514	263
514	991
515	400
515	936
515	953
516	838
516	857
516	859
517	473
517	812
517	876
518	71
518	553
518	836
519	738
519	886
519	937
520	407
520	705
520	813
521	759
521	837
521	876
522	208
522	471
522	810
523	495
523	771
523	997
524	178
524	626
524	988
525	490
525	720
525	888
526	834
526	880
526	981
527	432
527	497
527	917
528	801
528	987
528	994
529	112
529	850
529	979
530	538
530	567
530	985
531	626
531	987
531	995
532	594
532	935
532	993
533	816
533	970
533	992
534	933
534	980
534	988
535	744
535	830
535	881
536	958
536	965
536	971
537	86
537	295
537	810
538	530
538	888
538	922
539	404
539	924
539	953
540	914
540	932
540	951
541	919
541	939
541	974
542	499
542	852
542	976
543	703
543	895
543	896
544	164
544	545
544	983
545	544
545	554
545	768
546	885
546	953
546	982
547	23
547	494
547	967
548	169
548	696
548	882
549	21
549	314
549	962
550	767
550	828
550	955
551	277
551	952
551	958
552	451
552	903
552	999
553	161
553	518
553	656
554	545
554	897
554	977
555	125
555	993
555	997
556	819
556	897
556	977
557	158
557	817
557	827
558	605
558	607
558	927
559	505
559	700
559	819
560	474
560	927
560	968
561	455
561	887
561	945
562	108
562	577
562	655
563	668
563	806
563	896
564	193
564	334
564	727
565	157
565	625
565	641
566	808
566	958
566	977
567	530
567	844
567	903
568	655
568	832
568	959
569	403
569	594
569	661
570	115
570	247
570	280
571	690
571	930
571	936
572	804
572	863
572	912
573	834
573	883
573	955
574	939
574	952
574	963
575	619
575	968
575	973
576	654
576	960
576	1000
577	562
577	904
577	906
578	779
578	786
578	982
579	591
579	614
579	908
580	86
580	196
580	760
581	239
581	793
581	905
582	424
582	698
582	926
583	664
583	674
583	905
584	237
584	772
584	994
585	805
585	871
585	900
586	280
586	920
586	981
587	513
587	600
587	718
588	595
588	858
588	990
589	167
589	369
589	772
590	513
590	820
590	832
591	315
591	579
591	991
592	632
592	938
592	996
593	640
593	715
593	927
594	4
594	532
594	569
595	588
595	949
595	964
596	35
596	694
596	985
597	6
597	278
597	851
597	953
598	28
598	475
598	749
598	838
599	181
599	363
599	420
599	993
600	587
600	749
600	813
600	953
601	773
601	867
601	917
601	988
602	217
602	812
602	866
602	978
603	691
603	701
603	943
603	981
604	22
604	900
604	901
604	994
605	66
605	75
605	558
605	884
606	435
606	834
606	921
606	973
607	558
607	893
607	894
607	990
608	221
608	708
608	867
608	988
609	483
609	841
609	938
609	948
610	83
610	306
610	904
610	949
611	27
611	305
611	628
611	971
612	488
612	809
612	989
612	1000
613	685
613	728
613	815
613	849
614	365
614	579
614	630
614	685
615	733
615	859
615	863
615	973
616	317
616	404
616	798
616	941
617	53
617	862
617	909
617	961
618	891
618	973
618	974
618	986
619	575
619	665
619	807
619	911
620	76
620	447
620	730
620	783
621	840
621	879
621	964
621	971
622	408
622	811
622	947
622	963
623	654
623	747
623	945
623	984
624	192
624	288
624	323
624	957
625	565
625	816
625	914
625	947
626	36
626	53
626	524
626	531
627	155
627	839
627	856
627	950
628	611
628	686
628	761
628	774
629	279
629	322
629	670
629	984
630	309
630	614
630	824
630	933
631	107
631	851
631	946
631	996
632	268
632	592
632	834
632	998
633	246
633	862
633	892
633	957
634	426
634	686
634	802
634	978
635	739
635	743
635	918
635	948
636	237
636	781
636	914
636	946
637	455
637	891
637	911
637	961
638	50
638	129
638	197
638	991
639	334
639	810
639	934
639	980
640	17
640	593
640	966
640	991
641	565
641	707
641	856
641	876
642	73
642	227
642	845
642	990
643	431
643	757
643	882
643	933
644	717
644	804
644	887
644	928
645	484
645	646
645	857
645	983
646	645
646	747
646	868
646	987
647	648
647	860
647	978
647	990
648	65
648	647
648	681
648	1000
649	145
649	278
649	378
649	956
650	336
650	426
650	817
650	972
651	190
651	262
651	875
651	927
652	695
652	802
652	851
652	922
653	109
653	903
653	904
653	984
654	297
654	576
654	623
654	800
655	437
655	562
655	568
655	777
656	553
656	790
656	855
656	995
657	462
657	900
657	949
657	986
658	124
658	377
658	874
658	942
659	250
659	954
659	985
659	991
660	491
660	863
660	933
660	974
661	569
661	738
661	752
661	773
662	85
662	416
662	926
662	992
663	376
663	809
663	885
663	900
664	430
664	583
664	996
664	997
665	356
665	619
665	957
665	962
666	461
666	891
666	924
666	964
667	236
667	851
667	942
667	989
668	563
668	832
668	947
668	997
669	210
669	367
669	875
669	920
670	351
670	629
670	973
670	994
671	420
671	846
671	885
671	929
672	434
672	710
672	797
672	968
673	497
673	713
673	942
673	982
674	289
674	583
674	678
674	972
675	284
675	733
675	948
675	981
676	685
676	740
676	865
676	898
677	875
677	904
677	937
677	950
678	483
678	674
678	882
678	967
679	45
679	275
679	861
679	912
680	228
680	894
680	966
680	969
681	648
681	716
681	812
681	967
682	829
682	890
682	925
682	969
683	471
683	855
683	917
683	942
684	354
684	404
684	725
684	940
685	124
685	613
685	614
685	676
686	628
686	634
686	857
686	911
687	718
687	757
687	817
687	981
688	355
688	505
688	797
688	974
689	65
689	375
689	851
689	878
690	266
690	571
690	864
690	976
691	19
691	603
691	735
691	998
692	294
692	491
692	780
692	928
693	392
693	813
693	970
693	981
694	370
694	445
694	596
694	982
695	414
695	469
695	652
695	981
696	22
696	548
696	824
696	1000
697	442
697	478
697	885
697	909
698	582
698	716
698	796
698	858
698	966
699	231
699	450
699	753
699	915
699	975
700	180
700	559
700	798
700	959
700	967
701	229
701	407
701	603
701	850
701	987
702	44
702	318
702	358
702	977
702	989
703	178
703	430
703	543
703	769
703	984
704	721
704	859
704	909
704	970
704	1000
705	39
705	371
705	520
705	762
705	926
706	348
706	829
706	872
706	929
706	966
707	73
707	127
707	234
707	641
707	952
708	608
708	773
708	897
708	918
708	928
709	42
709	827
709	878
709	958
709	998
710	369
710	672
710	712
710	769
710	889
711	126
711	224
711	442
711	736
711	931
712	481
712	710
712	763
712	880
712	929
713	307
713	673
713	789
713	852
713	1000
714	377
714	435
714	751
714	926
714	971
715	41
715	593
715	925
715	938
715	972
716	681
716	698
716	916
716	971
716	996
717	194
717	474
717	644
717	801
717	885
718	380
718	475
718	587
718	687
718	916
719	398
719	791
719	897
719	926
719	985
720	165
720	175
720	525
720	884
720	978
721	182
721	253
721	459
721	704
721	855
722	144
722	858
722	962
722	983
722	985
723	259
723	750
723	928
723	946
723	986
724	141
724	737
724	822
724	936
724	992
725	61
725	74
725	479
725	684
725	1000
726	881
726	893
726	929
726	937
726	997
727	146
727	173
727	564
727	774
727	829
728	410
728	613
728	869
728	882
728	965
729	130
729	311
729	749
729	794
729	910
730	310
730	368
730	397
730	496
730	620
731	401
731	446
731	750
731	760
731	836
732	81
732	195
732	804
732	825
732	973
733	230
733	332
733	615
733	675
733	861
734	180
734	338
734	441
734	778
734	905
735	55
735	691
735	740
735	759
735	980
736	1
736	711
736	889
736	913
736	981
737	34
737	507
737	724
737	954
737	966
738	211
738	519
738	661
738	956
738	989
739	635
739	828
739	833
739	933
739	989
[truncated: 2,512 more rows]
