# Supplementary material for: Adaptive robust structure exploration for complex systems based on model configuration and fusion
Source: PeerJ Comput Sci. 2024 Apr 8;10:e1983. doi: 10.7717/peerj-cs.1983 (PMC11041945; doi:10.7717/peerj-cs.1983)
Supplement: Supplemental Information 1 [file peerj-cs-10-1983-s001.zip › FusionAlgorithms/src/debug/1000d4/statistics.dat]

degree distribution (probability density function of the degree in logarithmic bins) 
2	0.776285
3	0.297575
4.37654	0.156787
6	0.0345946
7	0.0189303
8.75309	0.0392898
11.5806	0.0119442
14.08	0.0076513
17.5	0.00680696
20	0.000193106

degree distribution (degree-occurrences) 
2	0.402
3	0.194
4	0.101
5	0.061
6	0.045
7	0.031
8	0.035
9	0.031
10	0.015
11	0.013
12	0.018
13	0.007
14	0.009
15	0.009
16	0.006
17	0.008
18	0.008
19	0.006
20	0.001


--------------------------------------
community distribution (size-occurrences)
302	0.333333
303	0.333333
395	0.333333


--------------------------------------
mixing parameter
0	0.34
0.111111	0.007
0.134979	0.034
0.165954	0.054
0.181905	0.023
0.205924	0.124
0.249033	0.11
0.272727	0.002
0.285714	0.016
0.333333	0.129
0.5	0.161

--------------------------------------
