# Supplementary material for: Adaptive robust structure exploration for complex systems based on model configuration and fusion
Source: PeerJ Comput Sci. 2024 Apr 8;10:e1983. doi: 10.7717/peerj-cs.1983 (PMC11041945; doi:10.7717/peerj-cs.1983)
Supplement: Supplemental Information 1 [file peerj-cs-10-1983-s001.zip › FusionAlgorithms/src/debug/1000d5/community.dat]

1	1
2	2
3	2
4	3
5	1
6	1
7	3
8	2
9	3
10	3
11	3
12	1
13	3
14	3
15	1
16	2
17	3
18	2
19	3
20	3
21	2
22	3
23	2
24	1
25	1
26	2
27	3
28	3
29	3
30	2
31	3
32	2
33	3
34	3
35	2
36	2
37	3
38	3
39	3
40	1
41	2
42	2
43	2
44	2
45	2
46	1
47	3
48	3
49	2
50	2
51	2
52	1
53	2
54	3
55	2
56	3
57	1
58	3
59	3
60	1
61	3
62	2
63	2
64	2
65	3
66	2
67	2
68	3
69	2
70	1
71	3
72	3
73	2
74	3
75	3
76	1
77	2
78	2
79	3
80	3
81	3
82	1
83	3
84	2
85	2
86	2
87	3
88	3
89	3
90	3
91	1
92	3
93	3
94	2
95	2
96	2
97	1
98	2
99	3
100	3
101	3
102	2
103	1
104	1
105	2
106	2
107	3
108	3
109	3
110	2
111	2
112	2
113	3
114	2
115	1
116	2
117	1
118	2
119	2
120	3
121	1
122	3
123	3
124	1
125	1
126	1
127	1
128	1
129	2
130	2
131	1
132	3
133	2
134	2
135	3
136	2
137	3
138	1
139	3
140	3
141	3
142	3
143	2
144	2
145	1
146	1
147	1
148	3
149	1
150	3
151	1
152	2
153	1
154	3
155	1
156	1
157	2
158	2
159	3
160	2
161	2
162	3
163	1
164	1
165	2
166	2
167	2
168	3
169	1
170	3
171	3
172	2
173	2
174	2
175	3
176	1
177	1
178	3
179	3
180	3
181	2
182	2
183	1
184	2
185	3
186	2
187	3
188	3
189	3
190	1
191	1
192	3
193	3
194	2
195	2
196	1
197	3
198	1
199	2
200	2
201	2
202	1
203	2
204	2
205	3
206	1
207	3
208	2
209	3
210	3
211	2
212	3
213	3
214	2
215	2
216	3
217	3
218	2
219	3
220	1
221	3
222	2
223	2
224	1
225	1
226	2
227	3
228	3
229	1
230	1
231	1
232	2
233	3
234	1
235	3
236	2
237	2
238	2
239	1
240	2
241	1
242	2
243	3
244	3
245	1
246	1
247	1
248	1
249	1
250	3
251	1
252	2
253	3
254	1
255	2
256	2
257	1
258	2
259	3
260	1
261	3
262	1
263	2
264	3
265	1
266	1
267	1
268	1
269	3
270	1
271	3
272	3
273	2
274	3
275	1
276	2
277	2
278	3
279	2
280	2
281	1
282	1
283	2
284	2
285	1
286	3
287	3
288	3
289	2
290	2
291	1
292	3
293	3
294	3
295	2
296	3
297	2
298	1
299	1
300	2
301	1
302	1
303	2
304	1
305	1
306	1
307	1
308	2
309	3
310	1
311	3
312	3
313	2
314	1
315	3
316	2
317	3
318	1
319	2
320	3
321	2
322	3
323	2
324	1
325	1
326	2
327	3
328	2
329	2
330	1
331	2
332	1
333	3
334	1
335	1
336	1
337	3
338	1
339	2
340	1
341	1
342	1
343	1
344	1
345	3
346	2
347	1
348	1
349	2
350	2
351	2
352	3
353	3
354	1
355	3
356	1
357	1
358	1
359	1
360	1
361	2
362	3
363	1
364	3
365	3
366	2
367	2
368	3
369	3
370	2
371	2
372	2
373	3
374	2
375	1
376	2
377	2
378	2
379	2
380	1
381	2
382	2
383	3
384	1
385	2
386	1
387	2
388	2
389	3
390	2
391	3
392	1
393	1
394	3
395	1
396	1
397	1
398	2
399	1
400	3
401	3
402	2
403	1
404	2
405	1
406	2
407	1
408	1
409	3
410	1
411	2
412	2
413	2
414	3
415	3
416	3
417	2
418	3
419	2
420	1
421	1
422	3
423	2
424	2
425	2
426	2
427	2
428	2
429	2
430	3
431	3
432	3
433	2
434	1
435	3
436	2
437	3
438	3
439	3
440	1
441	3
442	3
443	2
444	2
445	2
446	1
447	2
448	2
449	3
450	2
451	3
452	1
453	2
454	1
455	3
456	3
457	3
458	3
459	3
460	1
461	3
462	3
463	2
464	1
465	2
466	3
467	3
468	3
469	3
470	1
471	1
472	1
473	2
474	1
475	2
476	1
477	3
478	1
479	1
480	2
481	3
482	2
483	2
484	3
485	2
486	1
487	3
488	3
489	1
490	1
491	2
492	3
493	1
494	3
495	2
496	3
497	3
498	3
499	1
500	1
501	2
502	1
503	1
504	2
505	2
506	3
507	2
508	2
509	2
510	3
511	2
512	2
513	2
514	3
515	3
516	2
517	3
518	2
519	1
520	2
521	3
522	3
523	3
524	1
525	2
526	1
527	2
528	1
529	3
530	1
531	1
532	2
533	3
534	3
535	1
536	2
537	2
538	3
539	1
540	3
541	3
542	1
543	2
544	1
545	1
546	1
547	3
548	2
549	3
550	1
551	3
552	2
553	1
554	3
555	2
556	3
557	2
558	3
559	3
560	1
561	2
562	3
563	1
564	1
565	2
566	2
567	2
568	2
569	2
570	3
571	2
572	2
573	3
574	2
575	1
576	3
577	1
578	3
579	1
580	2
581	3
582	1
583	3
584	3
585	3
586	3
587	3
588	3
589	1
590	3
591	2
592	1
593	3
594	3
595	1
596	2
597	2
598	3
599	3
600	3
601	1
602	3
603	2
604	3
605	3
606	1
607	3
608	1
609	3
610	2
611	1
612	3
613	1
614	1
615	3
616	2
617	1
618	1
619	1
620	1
621	2
622	3
623	1
624	1
625	3
626	2
627	3
628	2
629	3
630	2
631	2
632	2
633	1
634	3
635	3
636	1
637	1
638	3
639	2
640	1
641	2
642	1
643	2
644	1
645	1
646	2
647	2
648	1
649	3
650	2
651	3
652	1
653	2
654	2
655	2
656	1
657	2
658	3
659	2
660	3
661	1
662	2
663	3
664	3
665	2
666	3
667	1
668	2
669	3
670	1
671	1
672	3
673	2
674	3
675	2
676	2
677	3
678	1
679	1
680	1
681	1
682	3
683	1
684	2
685	2
686	2
687	2
688	1
689	3
690	2
691	3
692	3
693	2
694	3
695	3
696	3
697	3
698	2
699	2
700	2
701	3
702	2
703	3
704	1
705	3
706	1
707	1
708	3
709	3
710	2
711	2
712	3
713	1
714	2
715	2
716	1
717	3
718	1
719	3
720	2
721	2
722	2
723	2
724	1
725	2
726	3
727	1
728	3
729	3
730	1
731	1
732	1
733	2
734	2
735	2
736	2
737	1
738	3
739	3
740	3
741	3
742	1
743	1
744	3
745	3
746	3
747	1
748	3
749	3
750	3
751	2
752	3
753	2
754	1
755	1
756	1
757	1
758	1
759	3
760	1
761	2
762	1
763	1
764	3
765	2
766	3
767	1
768	1
769	3
770	3
771	2
772	3
773	1
774	3
775	3
776	2
777	3
778	1
779	3
780	3
781	1
782	3
783	2
784	1
785	1
786	3
787	2
788	3
789	1
790	2
791	2
792	3
793	2
794	1
795	1
796	1
797	1
798	2
799	1
800	3
801	2
802	1
803	1
804	3
805	1
806	1
807	1
808	3
809	2
810	1
811	1
812	3
813	1
814	2
815	2
816	3
817	3
818	2
819	1
820	3
821	1
822	3
823	1
824	2
825	3
826	3
827	3
828	1
829	3
830	3
831	3
832	1
833	1
834	2
835	1
836	3
837	3
838	3
839	2
840	2
841	2
842	2
843	3
844	2
845	1
846	3
847	2
848	2
849	3
850	2
851	2
852	1
853	3
854	2
855	1
856	1
857	2
858	1
859	1
860	2
861	3
862	1
863	1
864	1
865	3
866	1
867	2
868	1
869	1
870	1
871	1
872	2
873	3
874	2
875	1
876	1
877	1
878	2
879	3
880	1
881	1
882	2
883	3
884	3
885	2
886	1
887	2
888	1
889	1
890	1
891	3
892	3
893	3
894	2
895	2
896	3
897	2
898	3
899	1
900	2
901	1
902	2
903	1
904	2
905	1
906	1
907	3
908	1
909	2
910	3
911	2
912	2
913	2
914	2
915	3
916	1
917	2
918	2
919	2
920	2
921	2
922	3
923	1
924	1
925	1
926	1
927	2
928	3
929	2
930	1
931	1
932	1
933	3
934	1
935	2
936	3
937	2
938	1
939	3
940	3
941	1
942	2
943	2
944	3
945	3
946	3
947	3
948	1
949	1
950	1
951	2
952	2
953	2
954	2
955	2
956	3
957	2
958	3
959	2
960	2
961	2
962	3
963	2
964	3
965	2
966	3
967	2
968	1
969	2
970	3
971	1
972	3
973	2
974	3
975	3
976	2
977	2
978	2
979	1
980	2
981	3
982	3
983	1
984	3
985	1
986	3
987	3
988	3
989	1
990	2
991	2
992	2
993	1
994	1
995	2
996	2
997	3
998	3
999	2
1000	1
