# Supplementary material for: Adaptive robust structure exploration for complex systems based on model configuration and fusion
Source: PeerJ Comput Sci. 2024 Apr 8;10:e1983. doi: 10.7717/peerj-cs.1983 (PMC11041945; doi:10.7717/peerj-cs.1983)
Supplement: Supplemental Information 1 [file peerj-cs-10-1983-s001.zip › FusionAlgorithms/src/debug/1000d5/network.dat]

1	484
1	545
1	624
2	142
2	501
2	513
3	157
3	331
3	815
4	351
4	488
4	873
5	196
5	579
5	916
6	644
6	765
6	805
7	50
7	148
7	764
8	653
8	927
8	978
9	170
9	294
9	838
10	431
10	658
10	931
11	456
11	466
11	549
12	670
12	915
12	932
13	59
13	701
13	957
14	132
14	389
14	463
15	329
15	871
15	890
16	591
16	841
16	849
17	528
17	830
17	922
18	402
18	850
18	951
19	320
19	861
19	992
20	738
20	860
20	884
21	372
21	374
21	920
22	719
22	759
22	772
23	55
23	85
23	955
24	499
24	566
24	756
25	46
25	347
25	754
26	374
26	565
26	711
27	34
27	90
27	988
28	523
28	910
28	947
29	469
29	852
29	891
30	63
30	953
30	960
31	496
31	764
31	956
32	204
32	753
32	918
33	524
33	947
33	975
34	27
34	843
34	999
35	255
35	657
35	699
36	448
36	779
36	996
37	261
37	522
37	946
38	628
38	677
38	998
39	93
39	672
39	995
40	306
40	700
40	863
41	700
41	885
41	909
42	261
42	699
42	834
43	883
43	920
43	937
44	591
44	921
44	981
45	105
45	203
45	992
46	25
46	845
46	870
47	90
47	401
47	633
48	777
48	896
48	983
49	867
49	954
49	959
50	7
50	419
50	616
51	289
51	927
51	957
52	408
52	852
52	938
53	238
53	646
53	708
54	573
54	682
54	861
55	23
55	679
55	887
56	635
56	696
56	991
57	531
57	743
57	792
58	171
58	418
58	915
59	13
59	75
59	916
60	183
60	605
60	845
61	581
61	745
61	962
62	860
62	878
62	885
63	30
63	95
63	723
64	308
64	877
64	960
65	337
65	933
65	982
66	700
66	840
66	973
67	92
67	887
67	895
68	573
68	981
68	984
69	794
69	894
69	965
70	257
70	778
70	888
71	162
71	922
71	949
72	353
72	578
72	808
73	316
73	520
73	911
74	216
74	893
74	970
75	59
75	109
75	663
76	518
76	880
76	949
77	744
77	840
77	942
78	815
78	867
78	902
79	695
79	922
79	988
80	327
80	764
80	771
81	87
81	683
81	705
82	452
82	560
82	949
83	600
83	726
83	912
84	175
84	673
84	996
85	23
85	737
85	954
86	751
86	814
86	887
87	81
87	494
87	655
88	513
88	966
88	997
89	311
89	498
89	638
90	27
90	47
90	947
91	730
91	935
91	993
92	67
92	253
92	966
93	39
93	321
93	517
94	445
94	963
94	977
95	63
95	406
95	911
96	854
96	897
96	929
97	796
97	805
97	926
98	102
98	323
98	384
99	113
99	158
99	831
100	739
100	938
100	972
101	484
101	540
101	883
102	98
102	147
102	920
103	575
103	760
103	905
104	767
104	806
104	864
105	45
105	110
105	959
106	182
106	273
106	920
107	129
107	769
107	822
108	703
108	786
108	940
109	75
109	775
109	898
110	105
110	236
110	761
111	114
111	817
111	943
112	134
112	814
112	955
113	99
113	666
113	849
114	111
114	950
114	952
115	248
115	348
115	758
116	331
116	417
116	685
117	260
117	397
117	889
118	686
118	726
118	844
119	637
119	693
119	995
120	359
120	488
120	615
121	174
121	224
121	1000
122	389
122	792
122	986
123	297
123	940
123	946
124	125
124	553
124	582
125	124
125	613
125	978
126	330
126	618
126	681
127	875
127	924
127	953
128	260
128	852
128	898
129	107
129	647
129	961
130	371
130	541
130	735
131	608
131	858
131	906
132	14
132	159
132	594
133	686
133	839
133	967
134	112
134	307
134	897
135	663
135	945
135	998
136	512
136	626
136	991
137	708
137	928
137	933
138	579
138	691
138	930
139	904
139	933
139	987
140	312
140	725
140	745
141	409
141	416
141	759
142	2
142	362
142	521
143	404
143	645
143	953
144	275
144	929
144	967
145	307
145	811
145	890
146	348
146	671
146	864
147	102
147	670
147	757
148	7
148	622
148	965
149	265
149	473
149	656
150	287
150	296
150	966
151	241
151	756
151	819
152	404
152	874
152	969
153	589
153	789
153	928
154	217
154	278
154	520
155	803
155	968
155	989
156	366
156	623
156	832
157	3
157	279
157	999
158	99
158	240
158	390
159	132
159	432
159	611
160	398
160	705
160	791
161	425
161	911
161	925
162	71
162	861
162	981
163	549
163	633
163	864
164	524
164	877
164	948
165	630
165	847
165	951
166	278
166	897
166	935
167	501
167	506
167	951
168	270
168	709
168	846
169	619
169	671
169	916
170	9
170	834
170	988
171	58
171	958
171	960
172	255
172	335
172	990
173	443
173	809
173	955
174	121
174	572
174	654
175	84
175	615
175	634
176	755
176	833
176	873
177	931
177	968
177	972
178	510
178	538
178	951
179	598
179	629
179	712
180	492
180	766
180	837
181	822
181	943
181	952
182	106
182	682
182	848
183	60
183	492
183	781
184	214
184	882
184	935
185	779
185	892
185	928
186	538
186	734
186	995
187	607
187	786
187	880
188	689
188	936
188	963
189	235
189	571
189	910
190	344
190	850
190	877
191	756
191	932
191	984
192	740
192	770
192	984
193	728
193	838
193	984
194	369
194	512
194	765
195	481
195	735
195	857
196	5
196	319
196	636
197	271
197	583
197	896
198	613
198	617
198	796
199	294
199	793
199	951
200	237
200	412
200	925
201	860
201	952
201	980
202	819
202	845
202	883
203	45
203	543
203	878
204	32
204	543
204	746
205	562
205	685
205	816
206	683
206	782
206	916
207	369
207	481
207	748
208	504
208	882
208	992
209	498
209	722
209	974
210	272
210	400
210	568
211	495
211	604
211	628
212	549
212	613
212	988
213	422
213	744
213	994
214	184
214	222
214	423
215	361
215	497
215	566
216	74
216	349
216	838
217	154
217	458
217	822
218	710
218	959
218	995
219	529
219	592
219	940
220	254
220	661
220	716
221	419
221	498
221	666
222	214
222	793
222	860
223	557
223	729
223	980
224	121
224	446
224	474
225	737
225	899
225	923
226	417
226	885
226	967
227	669
227	787
227	826
228	302
228	728
228	944
229	326
229	614
229	757
230	262
230	618
230	881
231	794
231	941
231	971
232	749
232	844
232	973
233	551
233	604
233	922
234	249
234	758
234	842
235	189
235	441
235	937
236	110
236	942
236	990
237	200
237	642
237	952
238	53
238	627
238	818
239	797
239	903
239	975
240	158
240	902
240	906
241	151
241	245
241	985
242	326
242	878
242	939
243	426
243	602
243	946
244	682
244	728
244	853
245	241
245	856
245	1000
246	490
246	776
246	979
247	392
247	835
247	914
248	115
248	363
248	942
249	234
249	656
249	948
250	438
250	869
250	975
251	342
251	742
251	973
252	668
252	775
252	954
253	92
253	331
253	936
254	220
254	813
254	820
255	35
255	172
255	465
256	446
256	665
256	798
257	70
257	502
257	530
258	427
258	442
258	765
259	585
259	593
259	607
260	117
260	128
260	989
261	37
261	42
261	590
262	230
262	546
262	931
263	690
263	711
263	824
264	588
264	748
264	863
265	149
265	612
265	730
266	617
266	731
266	834
267	375
267	467
267	989
268	318
268	798
268	876
269	558
269	786
269	1000
270	168
270	773
270	994
271	197
271	684
271	744
272	210
272	597
272	738
273	106
273	532
273	996
274	467
274	605
274	937
275	144
275	876
275	924
276	483
276	785
276	935
277	290
277	666
277	953
278	154
278	166
278	570
279	157
279	752
279	977
280	507
280	791
280	827
281	813
281	950
281	974
282	410
282	479
282	934
283	488
283	555
283	980
284	390
284	893
284	990
285	509
285	983
285	994
286	515
286	836
286	905
287	150
287	746
287	975
288	437
288	556
288	772
289	51
289	495
289	697
290	277
290	840
290	862
291	611
291	652
291	863
292	666
292	745
292	827
293	712
293	803
293	826
294	9
294	199
294	705
295	321
295	824
295	937
296	150
296	317
296	414
297	123
297	654
297	874
298	454
298	592
298	797
299	764
299	813
299	983
300	904
300	954
300	963
301	811
301	931
301	948
302	228
302	778
302	863
303	516
303	520
303	650
304	866
304	877
304	958
305	375
305	528
305	732
306	40
306	681
306	859
307	134
307	145
307	679
308	64
308	378
308	875
309	323
309	365
309	939
310	688
310	941
310	994
311	89
311	496
311	721
312	140
312	583
312	681
313	509
313	713
313	842
314	429
314	876
314	924
315	777
315	899
315	997
316	73
316	875
316	953
317	296
317	782
317	944
318	268
318	778
318	925
319	196
319	381
319	943
320	19
320	898
320	933
321	93
321	295
321	937
322	523
322	581
322	930
323	98
323	309
323	913
324	582
324	606
324	809
325	460
325	758
325	773
326	229
326	242
326	447
327	80
327	663
327	830
328	568
328	918
328	992
329	15
329	371
329	992
330	126
330	660
330	993
331	3
331	116
331	253
332	680
332	718
332	888
333	397
333	415
333	956
334	471
334	543
334	813
335	172
335	644
335	645
336	459
336	648
336	794
337	65
337	933
337	989
338	931
338	982
338	993
339	495
339	658
339	783
340	460
340	742
340	983
341	407
341	434
341	582
342	251
342	807
342	892
343	823
343	856
343	930
344	190
344	472
344	907
345	551
345	824
345	958
346	478
346	676
346	943
347	25
347	732
347	949
348	115
348	146
348	890
349	216
349	655
349	995
350	445
350	596
350	659
351	4
351	631
351	976
352	649
352	653
352	986
353	72
353	703
353	971
354	535
354	657
354	862
355	558
355	631
355	974
356	575
356	762
356	805
357	864
357	903
357	975
358	542
358	683
358	831
359	120
359	679
359	724
360	403
360	637
360	778
361	215
361	949
361	977
362	142
362	686
362	947
363	248
363	724
363	983
364	432
364	593
364	649
365	309
365	430
365	892
366	156
366	771
366	942
367	473
367	850
367	969
368	709
368	826
368	984
369	194
369	207
369	697
369	936
370	698
370	709
370	897
370	967
371	130
371	329
371	714
371	790
372	21
372	439
372	878
372	927
373	604
373	777
373	876
373	962
374	21
374	26
374	711
374	921
375	267
375	305
375	574
375	877
376	427
376	493
376	721
376	913
377	641
377	753
377	844
377	978
378	308
378	776
378	799
378	847
379	632
379	751
379	832
379	953
380	862
380	875
380	895
380	985
381	319
381	582
381	646
381	848
382	639
382	650
382	690
382	895
383	691
383	788
383	804
383	924
384	98
384	781
384	864
384	869
385	516
385	662
385	723
385	1000
386	857
386	908
386	932
386	968
387	632
387	843
387	937
387	969
388	823
388	909
388	937
388	955
389	14
389	122
389	797
389	915
390	158
390	284
390	480
390	908
391	430
391	612
391	945
391	996
392	247
392	669
392	889
392	930
393	524
393	873
393	880
393	889
394	540
394	839
394	892
394	970
395	711
395	756
395	760
395	868
396	466
396	730
396	821
396	886
397	117
397	333
397	645
397	931
398	160
398	618
398	814
398	999
399	465
399	560
399	731
399	932
400	210
400	585
400	658
400	894
401	47
401	718
401	891
401	947
402	18
402	894
402	965
402	983
403	360
403	680
403	788
403	971
404	143
404	152
404	574
404	591
405	489
405	862
405	871
405	972
406	95
406	579
406	776
406	952
407	341
407	888
407	975
407	985
408	52
408	661
408	806
408	905
409	141
409	660
409	826
409	828
410	282
410	654
410	803
410	916
411	482
411	526
411	857
411	973
412	200
412	447
412	563
412	921
413	451
413	722
413	751
413	834
414	296
414	458
414	987
414	997
415	333
415	461
415	896
415	943
416	141
416	476
416	625
416	970
417	116
417	226
417	723
417	945
418	58
418	627
418	640
418	982
419	50
419	221
419	443
419	961
420	652
420	773
420	866
420	949
421	737
421	763
421	868
421	992
422	213
422	584
422	887
422	940
423	214
423	445
423	533
423	902
424	561
424	661
424	720
424	991
425	161
425	825
425	885
425	911
426	243
426	433
426	798
426	917
427	258
427	376
427	504
427	718
428	515
428	854
428	912
428	961
429	314
429	463
429	854
429	935
430	365
430	391
430	842
430	998
431	10
431	462
431	508
431	822
432	159
432	364
432	939
432	979
433	426
433	647
433	867
433	950
434	341
434	751
434	789
434	802
435	590
435	709
435	950
435	974
436	571
436	626
436	946
436	961
437	288
437	521
437	576
437	929
438	250
438	451
438	825
438	932
439	372
439	594
439	837
439	892
440	667
440	678
440	948
440	951
441	235
441	675
441	779
441	988
442	258
442	558
442	974
442	986
443	173
443	419
443	966
443	977
444	722
444	847
444	977
444	996
445	94
445	350
445	423
445	855
446	224
446	256
446	727
446	994
447	326
447	412
447	765
447	811
448	36
448	504
448	722
448	740
449	477
449	581
449	677
449	946
450	588
450	914
450	959
450	973
451	413
451	438
451	459
451	933
452	82
452	819
452	835
452	950
453	818
453	839
453	904
453	917
454	298
454	763
454	916
454	921
455	534
455	594
455	739
455	759
456	11
456	836
456	849
456	867
457	484
457	547
457	936
457	979
458	217
458	414
458	643
458	982
459	336
459	451
459	827
459	830
460	325
460	340
460	770
460	934
461	415
461	729
461	741
461	981
462	431
462	865
462	970
462	997
463	14
463	429
463	491
463	897
464	503
464	905
464	983
464	995
465	255
465	399
465	565
465	963
466	11
466	396
466	559
466	708
467	267
467	274
467	529
467	764
468	692
468	729
468	817
468	892
469	29
469	600
469	819
469	865
470	833
470	891
470	968
470	993
471	334
471	838
471	948
471	950
472	344
472	476
472	752
472	889
473	149
473	367
473	894
473	912
474	224
474	764
474	807
474	949
475	847
475	904
475	924
475	963
476	416
476	472
476	636
476	642
477	449
477	547
477	651
477	731
478	346
478	707
478	821
478	855
479	282
479	581
479	704
479	856
480	390
480	641
480	687
480	836
481	195
481	207
481	487
481	966
482	411
482	638
482	954
482	960
483	276
483	723
483	733
483	941
484	1
484	101
484	457
484	514
485	511
485	561
485	943
485	991
486	608
486	763
486	848
486	881
487	481
487	698
487	748
487	910
488	4
488	120
488	283
488	625
489	405
489	817
489	832
489	866
490	246
490	707
490	794
490	938
491	463
491	659
491	702
491	976
492	180
492	183
492	812
492	964
493	376
493	592
493	833
493	934
494	87
494	666
494	816
494	936
495	211
495	289
495	339
495	591
496	31
496	311
496	831
496	998
497	215
497	692
497	740
497	838
498	89
498	209
498	221
498	831
499	24
499	545
499	770
499	923
500	507
500	768
500	949
500	994
501	2
501	167
501	954
501	993
502	257
502	811
502	847
502	855
503	464
503	699
503	862
503	994
504	208
504	427
504	448
504	629
505	787
505	832
505	854
505	973
506	167
506	547
506	660
506	928
507	280
507	500
507	723
507	980
508	431
508	847
508	857
508	895
509	285
509	313
509	791
509	920
510	178
510	703
510	761
510	982
511	485
511	663
511	790
511	991
512	136
512	194
512	672
512	771
513	2
513	88
513	818
513	918
514	484
514	769
514	821
514	907
515	286
515	428
515	547
515	998
516	303
516	385
516	699
516	920
517	93
517	701
517	788
517	812
518	76
518	911
518	921
518	990
519	595
519	780
519	901
519	994
520	73
520	154
520	303
520	834
521	142
521	437
521	542
521	788
522	37
522	646
522	664
522	987
523	28
523	322
523	846
523	982
524	33
524	164
524	393
524	923
525	844
525	894
525	919
525	936
526	411
526	528
526	905
526	971
527	552
527	821
527	840
527	895
528	17
528	305
528	526
528	905
529	219
529	467
529	716
529	861
530	257
530	592
530	926
530	983
531	57
531	582
531	737
531	939
532	273
532	935
532	951
532	976
533	423
533	748
533	836
533	896
534	455
534	578
534	879
534	996
535	354
535	656
535	858
535	950
536	686
536	798
536	935
536	998
537	769
537	919
537	980
537	992
538	178
538	186
538	607
538	997
539	645
539	767
539	871
539	934
540	101
540	394
540	741
540	882
541	130
541	752
541	769
541	800
542	358
542	521
542	743
542	950
543	203
543	204
543	334
543	912
544	823
544	871
544	909
544	993
545	1
545	499
545	759
545	821
546	262
546	727
546	941
546	961
547	457
547	477
547	506
547	515
548	608
548	842
548	969
548	978
549	11
549	163
549	212
549	635
550	714
550	795
550	796
550	828
551	233
551	345
551	605
551	883
552	527
552	675
552	824
552	987
553	124
553	585
553	983
553	985
554	709
554	922
554	934
554	945
555	283
555	597
555	753
555	963
556	288
556	591
556	873
556	893
557	223
557	595
557	885
557	978
558	269
558	355
558	442
558	853
559	466
559	929
559	956
559	997
560	82
560	399
560	806
560	903
561	424
561	485
561	804
561	842
562	205
562	680
562	846
562	947
563	412
563	730
563	971
563	1000
564	611
564	784
564	881
564	977
565	26
565	465
565	882
565	900
566	24
566	215
566	657
566	978
567	571
567	631
567	715
567	929
568	210
568	328
568	721
568	734
569	712
569	839
569	937
569	953
570	278
570	710
570	792
570	956
571	189
571	436
571	567
571	668
572	174
572	624
572	815
572	851
573	54
573	68
573	746
573	800
573	991
574	375
574	404
574	840
574	957
574	999
575	103
575	356
575	763
575	889
575	967
576	437
576	585
576	707
576	808
576	817
577	583
577	617
577	785
577	901
577	923
578	72
578	534
578	584
578	676
578	958
579	5
579	138
579	406
579	985
579	989
580	671
580	753
580	765
580	809
580	942
581	61
581	322
581	449
581	479
581	691
582	124
582	324
582	341
582	381
582	531
583	197
583	312
583	577
583	712
583	820
584	422
584	578
584	816
584	826
584	866
585	259
585	400
585	553
585	576
585	986
586	634
586	837
586	843
586	866
586	958
587	744
587	792
587	960
587	987
587	997
588	264
588	450
588	593
588	694
588	696
[truncated: 3,230 more rows]
