# Supplementary material for: Adaptive robust structure exploration for complex systems based on model configuration and fusion
Source: PeerJ Comput Sci. 2024 Apr 8;10:e1983. doi: 10.7717/peerj-cs.1983 (PMC11041945; doi:10.7717/peerj-cs.1983)
Supplement: Supplemental Information 1 [file peerj-cs-10-1983-s001.zip › FusionAlgorithms/src/debug/1000d5/statistics.dat]

degree distribution (probability density function of the degree in logarithmic bins) 
3	0.702482
4	0.331528
5	0.142522
6	0.0701936
7	0.0469532
8.40964	0.0603231
10	0.0105186
11.5111	0.0237041
13.4815	0.0121082
15	0.00381784

degree distribution (degree-occurrences) 
3	0.368
4	0.204
5	0.121
6	0.07
7	0.055
8	0.049
9	0.034
10	0.017
11	0.022
12	0.023
13	0.014
14	0.013
15	0.01


--------------------------------------
community distribution (size-occurrences)
309	0.333333
344	0.333333
347	0.333333


--------------------------------------
mixing parameter
0	0.188
0.111111	0.003
0.125	0.018
0.142857	0.032
0.165655	0.076
0.181818	0.016
0.2	0.148
0.214286	0.01
0.223975	0.039
0.25	0.21
0.272727	0.006
0.285714	0.026
0.333333	0.228

--------------------------------------
