# Supplementary material for: Adaptive robust structure exploration for complex systems based on model configuration and fusion
Source: PeerJ Comput Sci. 2024 Apr 8;10:e1983. doi: 10.7717/peerj-cs.1983 (PMC11041945; doi:10.7717/peerj-cs.1983)
Supplement: Supplemental Information 1 [file peerj-cs-10-1983-s001.zip › FusionAlgorithms/src/debug/1000d6/community.dat]

1	2
2	3
3	1
4	2
5	1
6	2
7	1
8	1
9	1
10	2
11	1
12	3
13	1
14	2
15	1
16	1
17	2
18	2
19	1
20	1
21	3
22	2
23	2
24	3
25	1
26	1
27	3
28	2
29	2
30	1
31	1
32	2
33	2
34	3
35	2
36	3
37	2
38	1
39	2
40	2
41	3
42	2
43	1
44	2
45	1
46	1
47	3
48	3
49	2
50	1
51	3
52	1
53	2
54	3
55	2
56	1
57	2
58	2
59	2
60	2
61	2
62	2
63	3
64	1
65	3
66	2
67	1
68	2
69	3
70	2
71	3
72	1
73	2
74	3
75	2
76	3
77	1
78	3
79	2
80	2
81	1
82	2
83	3
84	1
85	1
86	3
87	3
88	2
89	2
90	1
91	3
92	1
93	1
94	2
95	2
96	2
97	2
98	3
99	2
100	2
101	2
102	1
103	1
104	3
105	2
106	3
107	1
108	1
109	2
110	2
111	2
112	2
113	1
114	3
115	2
116	2
117	1
118	2
119	2
120	1
121	2
122	1
123	1
124	3
125	1
126	2
127	3
128	3
129	1
130	1
131	2
132	1
133	2
134	2
135	2
136	2
137	2
138	2
139	2
140	1
141	3
142	3
143	1
144	1
145	2
146	1
147	3
148	2
149	2
150	1
151	1
152	2
153	3
154	1
155	3
156	3
157	2
158	2
159	2
160	2
161	1
162	2
163	2
164	3
165	2
166	3
167	1
168	2
169	1
170	2
171	2
172	1
173	3
174	3
175	3
176	1
177	2
178	3
179	1
180	3
181	3
182	2
183	3
184	3
185	2
186	2
187	2
188	1
189	3
190	1
191	1
192	3
193	2
194	1
195	3
196	3
197	3
198	2
199	2
200	2
201	1
202	1
203	2
204	2
205	3
206	2
207	3
208	2
209	2
210	2
211	2
212	1
213	2
214	2
215	3
216	1
217	2
218	3
219	2
220	2
221	2
222	2
223	3
224	2
225	2
226	2
227	2
228	2
229	2
230	3
231	3
232	3
233	3
234	2
235	2
236	2
237	2
238	2
239	2
240	1
241	3
242	3
243	2
244	2
245	1
246	3
247	2
248	2
249	2
250	2
251	3
252	2
253	3
254	1
255	2
256	1
257	1
258	1
259	3
260	2
261	3
262	3
263	2
264	2
265	2
266	3
267	3
268	2
269	1
270	3
271	3
272	3
273	1
274	2
275	1
276	2
277	1
278	1
279	3
280	2
281	2
282	3
283	3
284	2
285	2
286	2
287	1
288	1
289	1
290	3
291	2
292	3
293	1
294	2
295	3
296	2
297	3
298	3
299	3
300	1
301	2
302	2
303	3
304	1
305	2
306	2
307	1
308	2
309	2
310	2
311	3
312	3
313	1
314	1
315	1
316	2
317	3
318	2
319	1
320	1
321	3
322	2
323	1
324	1
325	2
326	2
327	2
328	2
329	2
330	2
331	2
332	3
333	1
334	1
335	3
336	2
337	2
338	2
339	1
340	3
341	2
342	2
343	2
344	2
345	2
346	2
347	1
348	2
349	2
350	1
351	1
352	3
353	2
354	1
355	2
356	3
357	1
358	3
359	3
360	2
361	2
362	2
363	1
364	3
365	3
366	3
367	1
368	3
369	2
370	1
371	3
372	3
373	3
374	1
375	1
376	2
377	1
378	3
379	3
380	2
381	2
382	2
383	2
384	3
385	1
386	1
387	3
388	2
389	1
390	1
391	3
392	3
393	2
394	2
395	3
396	1
397	2
398	2
399	3
400	3
401	1
402	2
403	3
404	2
405	2
406	1
407	2
408	2
409	2
410	1
411	1
412	1
413	1
414	2
415	2
416	1
417	2
418	2
419	2
420	2
421	3
422	3
423	2
424	3
425	1
426	3
427	1
428	1
429	2
430	1
431	2
432	2
433	2
434	3
435	2
436	2
437	1
438	1
439	2
440	1
441	3
442	2
443	3
444	2
445	2
446	1
447	1
448	2
449	1
450	2
451	3
452	3
453	1
454	2
455	2
456	2
457	2
458	2
459	2
460	2
461	2
462	1
463	2
464	3
465	3
466	3
467	1
468	1
469	2
470	1
471	2
472	2
473	2
474	1
475	1
476	3
477	2
478	2
479	1
480	1
481	2
482	1
483	2
484	3
485	1
486	2
487	2
488	1
489	3
490	1
491	3
492	1
493	2
494	3
495	1
496	3
497	3
498	1
499	2
500	1
501	1
502	3
503	3
504	1
505	1
506	3
507	2
508	2
509	2
510	2
511	1
512	2
513	2
514	3
515	2
516	1
517	2
518	3
519	3
520	1
521	1
522	3
523	2
524	3
525	2
526	1
527	3
528	3
529	2
530	1
531	2
532	1
533	3
534	2
535	2
536	2
537	1
538	2
539	3
540	3
541	1
542	3
543	3
544	2
545	2
546	3
547	2
548	1
549	2
550	3
551	1
552	2
553	1
554	2
555	3
556	2
557	2
558	3
559	2
560	1
561	2
562	3
563	1
564	1
565	2
566	1
567	3
568	2
569	3
570	2
571	1
572	2
573	1
574	3
575	1
576	2
577	2
578	1
579	1
580	1
581	2
582	2
583	3
584	2
585	2
586	2
587	3
588	1
589	1
590	2
591	3
592	3
593	2
594	1
595	3
596	3
597	2
598	2
599	2
600	2
601	3
602	2
603	2
604	1
605	1
606	1
607	1
608	2
609	1
610	2
611	1
612	3
613	3
614	2
615	3
616	1
617	1
618	2
619	1
620	2
621	1
622	1
623	1
624	3
625	3
626	3
627	2
628	1
629	2
630	1
631	2
632	2
633	3
634	2
635	1
636	3
637	2
638	1
639	3
640	1
641	2
642	1
643	2
644	2
645	2
646	2
647	1
648	2
649	1
650	3
651	3
652	1
653	3
654	2
655	3
656	1
657	2
658	3
659	2
660	3
661	3
662	1
663	1
664	3
665	3
666	1
667	2
668	1
669	2
670	2
671	2
672	2
673	1
674	3
675	3
676	2
677	3
678	2
679	2
680	1
681	2
682	3
683	1
684	2
685	1
686	3
687	2
688	1
689	2
690	2
691	1
692	1
693	1
694	1
695	2
696	2
697	1
698	2
699	2
700	2
701	2
702	1
703	2
704	3
705	3
706	1
707	3
708	2
709	1
710	1
711	1
712	3
713	1
714	2
715	2
716	3
717	2
718	2
719	2
720	1
721	1
722	3
723	3
724	2
725	3
726	1
727	2
728	2
729	1
730	3
731	2
732	2
733	3
734	1
735	3
736	2
737	2
738	2
739	2
740	1
741	2
742	3
743	1
744	3
745	2
746	1
747	2
748	3
749	1
750	2
751	1
752	2
753	3
754	2
755	3
756	1
757	1
758	2
759	2
760	2
761	1
762	3
763	3
764	3
765	1
766	3
767	2
768	2
769	2
770	1
771	2
772	2
773	2
774	2
775	2
776	3
777	2
778	2
779	2
780	2
781	3
782	2
783	3
784	1
785	3
786	3
787	3
788	2
789	1
790	2
791	2
792	2
793	2
794	2
795	3
796	1
797	2
798	3
799	2
800	2
801	2
802	1
803	2
804	1
805	1
806	3
807	1
808	3
809	2
810	2
811	1
812	2
813	1
814	2
815	2
816	1
817	2
818	1
819	2
820	2
821	2
822	1
823	1
824	2
825	2
826	3
827	2
828	2
829	3
830	1
831	3
832	3
833	2
834	3
835	2
836	2
837	2
838	2
839	2
840	1
841	1
842	3
843	2
844	1
845	3
846	2
847	2
848	1
849	2
850	2
851	1
852	1
853	1
854	1
855	2
856	1
857	2
858	1
859	2
860	3
861	1
862	2
863	2
864	1
865	2
866	3
867	2
868	1
869	1
870	1
871	2
872	3
873	3
874	3
875	1
876	3
877	2
878	3
879	2
880	2
881	1
882	3
883	2
884	2
885	1
886	3
887	2
888	2
889	3
890	2
891	1
892	2
893	2
894	2
895	3
896	2
897	1
898	2
899	3
900	2
901	1
902	1
903	3
904	1
905	2
906	1
907	2
908	2
909	3
910	1
911	3
912	3
913	2
914	3
915	2
916	1
917	1
918	3
919	1
920	3
921	3
922	2
923	3
924	1
925	2
926	3
927	2
928	2
929	3
930	2
931	2
932	2
933	3
934	2
935	3
936	1
937	2
938	2
939	1
940	1
941	1
942	3
943	2
944	2
945	2
946	3
947	2
948	2
949	1
950	3
951	3
952	1
953	1
954	1
955	1
956	2
957	3
958	1
959	2
960	2
961	3
962	3
963	1
964	2
965	2
966	1
967	3
968	3
969	3
970	2
971	3
972	3
973	2
974	3
975	2
976	1
977	2
978	1
979	3
980	2
981	2
982	2
983	2
984	1
985	3
986	3
987	2
988	3
989	1
990	3
991	2
992	1
993	1
994	3
995	3
996	2
997	3
998	3
999	2
1000	3
