# Supplementary material for: Adaptive robust structure exploration for complex systems based on model configuration and fusion
Source: PeerJ Comput Sci. 2024 Apr 8;10:e1983. doi: 10.7717/peerj-cs.1983 (PMC11041945; doi:10.7717/peerj-cs.1983)
Supplement: Supplemental Information 1 [file peerj-cs-10-1983-s001.zip › FusionAlgorithms/src/debug/1000d6/network.dat]

1	835
1	877
1	980
2	464
2	503
2	675
3	623
3	949
3	992
4	860
4	863
4	973
5	20
5	553
5	824
6	141
6	263
6	980
7	15
7	949
7	958
8	297
8	856
8	868
9	38
9	903
9	993
10	778
10	828
10	876
11	277
11	711
11	834
12	786
12	935
12	968
13	875
13	910
13	978
14	803
14	846
14	859
15	7
15	571
15	941
16	315
16	697
16	919
17	531
17	702
17	905
18	234
18	402
18	647
19	256
19	425
19	993
20	5
20	410
20	983
21	241
21	744
21	994
22	641
22	809
22	814
23	110
23	481
23	939
24	223
24	707
24	995
25	351
25	860
25	916
26	638
26	948
26	993
27	180
27	783
27	928
28	149
28	931
28	970
29	32
29	599
29	927
30	447
30	746
30	975
31	881
31	885
31	962
32	29
32	597
32	913
33	736
33	737
33	916
34	311
34	566
34	845
35	57
35	803
35	824
36	372
36	667
36	979
37	294
37	565
37	968
38	9
38	532
38	871
39	278
39	593
39	987
40	672
40	827
40	931
41	207
41	407
41	514
42	737
42	931
42	949
43	584
43	662
43	976
44	745
44	953
44	996
45	756
45	818
45	892
46	453
46	611
46	662
47	175
47	539
47	651
48	290
48	523
48	974
49	131
49	620
49	851
50	541
50	704
50	823
51	862
51	909
51	974
52	406
52	913
52	955
53	192
53	322
53	938
54	506
54	808
54	969
55	597
55	648
55	934
56	314
56	431
56	811
57	35
57	171
57	850
58	138
58	956
58	987
59	220
59	951
59	983
60	397
60	525
60	535
61	445
61	867
61	960
62	685
62	782
62	943
63	283
63	710
63	762
64	113
64	357
64	940
65	69
65	609
65	781
66	549
66	907
66	999
67	146
67	853
67	879
68	827
68	887
68	973
69	65
69	674
69	898
70	810
70	893
70	990
71	303
71	378
71	967
72	423
72	978
72	984
73	200
73	418
73	999
74	298
74	909
74	973
75	265
75	377
75	701
76	766
76	767
76	971
77	662
77	725
77	840
78	735
78	755
78	988
79	455
79	654
79	823
80	200
80	814
80	865
81	245
81	564
81	802
82	536
82	595
82	922
83	918
83	957
83	972
84	683
84	892
84	976
85	155
85	642
85	856
86	921
86	955
86	967
87	442
87	722
87	946
88	284
88	884
88	997
89	463
89	489
89	513
90	575
90	879
90	993
91	528
91	829
91	979
92	713
92	939
92	943
93	544
93	605
93	952
94	301
94	879
94	975
95	474
95	593
95	825
96	451
96	508
96	884
97	214
97	413
97	977
98	295
98	675
98	873
99	240
99	819
99	838
100	405
100	863
100	965
101	204
101	777
101	873
102	401
102	635
102	953
103	412
103	822
103	955
104	845
104	849
104	946
105	466
105	739
105	931
106	178
106	567
106	962
107	475
107	573
107	981
108	564
108	789
108	976
109	610
109	890
109	991
110	23
110	421
110	999
111	238
111	405
111	544
112	455
112	908
112	915
113	64
113	511
113	991
114	652
114	686
114	889
115	440
115	782
115	928
116	855
116	932
116	995
117	287
117	351
117	861
118	329
118	732
118	905
119	193
119	233
119	327
120	300
120	678
120	706
121	252
121	973
121	980
122	203
122	953
122	984
123	516
123	517
123	955
124	400
124	962
124	967
125	638
125	693
125	864
126	298
126	598
126	838
127	587
127	776
127	886
128	687
128	716
128	909
129	334
129	501
129	714
130	385
130	547
130	594
131	49
131	863
131	987
132	410
132	685
132	729
133	199
133	894
133	1000
134	887
134	987
134	991
135	572
135	772
135	981
136	550
136	618
136	849
137	661
137	930
137	977
138	58
138	425
138	568
139	811
139	896
139	905
140	844
140	861
140	897
141	6
141	518
141	615
142	421
142	794
142	986
143	194
143	449
143	875
144	861
144	870
144	982
145	336
145	862
145	872
146	67
146	580
146	825
147	162
147	592
147	969
148	576
148	716
148	771
149	28
149	909
149	947
150	323
150	354
150	545
151	377
151	736
151	906
152	239
152	342
152	908
153	441
153	972
153	991
154	566
154	624
154	688
155	85
155	764
155	1000
156	424
156	754
156	994
157	745
157	867
157	932
158	684
158	722
158	793
159	772
159	809
159	898
160	165
160	742
160	948
161	293
161	963
161	964
162	147
162	360
162	620
163	760
163	846
163	987
164	802
164	926
164	946
165	160
165	381
165	980
166	399
166	682
166	904
167	310
167	823
167	949
168	206
168	718
168	862
169	315
169	573
169	875
170	766
170	880
170	981
171	57
171	698
171	937
172	717
172	726
172	919
173	352
173	800
173	990
174	441
174	705
174	961
175	47
175	927
175	985
176	492
176	955
176	958
177	684
177	788
177	857
178	106
178	918
178	1000
179	571
179	780
179	851
180	27
180	340
180	937
181	184
181	707
181	985
182	296
182	383
182	897
183	583
183	833
183	967
184	181
184	798
184	827
185	538
185	782
185	862
186	737
186	743
186	812
187	353
187	898
187	974
188	347
188	516
188	952
189	340
189	682
189	745
190	566
190	623
190	992
191	537
191	566
191	619
192	53
192	933
192	1000
193	119
193	938
193	965
194	143
194	790
194	966
195	223
195	591
195	783
196	297
196	558
196	863
197	873
197	911
197	986
198	431
198	927
198	964
199	133
199	552
199	964
200	73
200	80
200	844
201	207
201	740
201	897
202	640
202	710
202	830
203	122
203	810
203	965
204	101
204	520
204	669
205	538
205	558
205	979
206	168
206	867
206	983
207	41
207	201
207	653
208	837
208	847
208	904
209	487
209	534
209	581
210	883
210	943
210	989
211	461
211	600
211	986
212	363
212	770
212	976
213	237
213	435
213	913
214	97
214	420
214	657
215	615
215	994
215	996
216	526
216	804
216	904
217	330
217	471
217	945
218	246
218	361
218	421
219	676
219	930
219	964
220	59
220	376
220	736
221	250
221	934
221	987
222	378
222	590
222	676
223	24
223	195
223	424
224	634
224	687
224	765
225	360
225	393
225	872
226	707
226	981
226	996
227	507
227	853
227	996
228	442
228	788
228	963
229	405
229	462
229	956
230	489
230	781
230	974
231	332
231	503
231	935
232	705
232	871
232	969
233	119
233	730
233	990
234	18
234	459
234	955
235	408
235	833
235	933
236	869
236	931
236	996
237	213
237	556
237	936
238	111
238	285
238	850
239	152
239	528
239	597
240	99
240	702
240	765
241	21
241	406
241	707
242	376
242	624
242	860
243	797
243	815
243	922
244	294
244	502
244	794
245	81
245	324
245	936
246	218
246	384
246	625
247	871
247	908
247	933
248	648
248	911
248	915
249	296
249	814
249	934
250	221
250	699
250	935
251	288
251	831
251	1000
252	121
252	836
252	991
253	712
253	748
253	764
254	462
254	490
254	509
255	499
255	619
255	839
256	19
256	663
256	910
257	692
257	840
257	955
258	623
258	885
258	956
259	539
259	543
259	763
260	752
260	930
260	970
261	612
261	803
261	951
262	613
262	918
262	935
263	6
263	858
263	865
264	382
264	668
264	960
265	75
265	801
265	815
266	665
266	742
266	919
267	292
267	771
267	834
268	654
268	720
268	815
269	788
269	852
269	955
270	543
270	763
270	788
271	458
271	660
271	776
272	664
272	968
272	987
273	551
273	923
273	993
274	687
274	762
274	928
275	425
275	532
275	633
276	409
276	471
276	653
277	11
277	848
277	953
278	39
278	757
278	978
279	417
279	763
279	961
280	667
280	821
280	906
281	864
281	883
281	960
282	842
282	919
282	998
283	63
283	876
283	946
284	88
284	581
284	591
285	238
285	455
285	694
286	574
286	821
286	915
287	117
287	666
287	984
288	251
288	844
288	984
289	389
289	854
289	918
290	48
290	434
290	513
291	632
291	811
291	880
292	267
292	764
292	960
293	161
293	691
293	699
294	37
294	244
294	801
295	98
295	527
295	968
296	182
296	249
296	968
297	8
297	196
297	723
298	74
298	126
298	929
299	456
299	730
299	971
300	120
300	384
300	858
301	94
301	747
301	863
302	355
302	867
302	980
303	71
303	947
303	971
304	855
304	901
304	939
305	417
305	598
305	733
306	473
306	835
306	986
307	749
307	868
307	939
308	602
308	874
308	928
309	513
309	599
309	763
310	167
310	423
310	871
311	34
311	558
311	687
311	950
312	620
312	903
312	950
312	979
313	868
313	875
313	897
313	953
314	56
314	320
314	845
314	854
315	16
315	169
315	813
315	956
316	553
316	695
316	843
316	981
317	718
317	935
317	971
317	986
318	326
318	363
318	646
318	975
319	324
319	726
319	843
319	992
320	314
320	559
320	606
320	963
321	335
321	452
321	908
321	921
322	53
322	673
322	717
322	975
323	150
323	901
323	958
323	972
324	245
324	319
324	598
324	852
325	477
325	799
325	821
325	908
326	318
326	354
326	977
326	983
327	119
327	392
327	960
327	991
328	397
328	407
328	627
328	661
329	118
329	857
329	873
329	893
330	217
330	774
330	945
330	983
331	751
331	782
331	930
331	938
332	231
332	603
332	920
332	962
333	518
333	802
333	844
333	941
334	129
334	357
334	668
334	954
335	321
335	465
335	651
335	674
336	145
336	738
336	959
336	970
337	648
337	862
337	881
337	948
338	408
338	631
338	713
338	922
339	740
339	869
339	922
339	976
340	180
340	189
340	787
340	903
341	678
341	768
341	793
341	855
342	152
342	715
342	791
342	994
343	346
343	454
343	464
343	483
344	415
344	726
344	750
344	987
345	419
345	432
345	734
345	739
346	343
346	782
346	902
346	983
347	188
347	693
347	756
347	916
348	703
348	715
348	905
348	946
349	508
349	857
349	959
349	976
350	589
350	619
350	739
350	941
351	25
351	117
351	425
351	729
352	173
352	542
352	744
352	774
353	187
353	560
353	577
353	684
354	150
354	326
354	375
354	710
355	302
355	754
355	773
355	888
356	785
356	876
356	920
356	972
357	64
357	334
357	621
357	980
358	872
358	905
358	974
358	998
359	550
359	753
359	878
359	931
360	162
360	225
360	639
360	956
361	218
361	865
361	867
361	973
362	382
362	404
362	478
362	997
363	212
363	318
363	688
363	976
364	712
364	907
364	942
364	986
365	416
365	601
365	967
365	971
366	489
366	921
366	938
366	957
367	637
367	751
367	901
367	924
368	452
368	661
368	665
368	797
369	523
369	689
369	738
369	937
370	685
370	686
370	804
370	917
371	716
371	786
371	816
371	990
372	36
372	378
372	968
372	995
373	681
373	786
373	909
373	1000
374	440
374	537
374	753
374	848
375	354
375	520
375	856
375	932
376	220
376	242
376	777
376	900
377	75
377	151
377	709
377	984
378	71
378	222
378	372
378	986
379	543
379	658
379	887
379	911
380	824
380	965
380	971
380	982
381	165
381	637
381	932
381	945
382	264
382	362
382	434
382	987
383	182
383	456
383	581
383	612
384	246
384	300
384	650
384	766
385	130
385	390
385	551
385	900
386	468
386	516
386	848
386	885
387	633
387	814
387	942
387	946
388	414
388	930
388	957
388	987
389	289
389	617
389	638
389	721
390	385
390	713
390	747
390	910
391	625
391	834
391	840
391	873
392	327
392	395
392	933
392	979
393	225
393	471
393	565
393	956
394	699
394	702
394	975
394	991
395	392
395	403
395	755
395	833
396	759
396	796
396	853
396	901
397	60
397	328
397	830
397	938
398	828
398	870
398	913
398	980
399	166
399	886
399	921
399	936
400	124
400	493
400	665
400	725
401	102
401	617
401	842
401	940
402	18
402	486
402	741
402	967
403	395
403	795
403	893
403	985
404	362
404	535
404	584
404	972
405	100
405	111
405	229
405	552
406	52
406	241
406	721
406	958
407	41
407	328
407	432
407	724
408	235
408	338
408	584
408	718
409	276
409	577
409	670
409	810
410	20
410	132
410	949
410	994
411	490
411	694
411	885
411	919
412	103
412	479
412	706
412	890
413	97
413	617
413	811
413	891
414	388
414	454
414	778
414	941
415	344
415	672
415	684
415	889
416	365
416	770
416	804
416	864
417	279
417	305
417	523
417	888
418	73
418	827
418	928
418	990
419	345
419	620
419	744
419	790
420	214
420	728
420	769
420	928
421	110
421	142
421	218
421	951
422	621
422	921
422	935
422	998
423	72
423	310
423	483
423	991
424	156
424	223
424	698
424	834
425	19
425	138
425	275
425	351
426	723
426	770
426	882
426	926
427	477
427	702
427	902
427	924
428	743
428	906
428	910
428	941
429	608
429	676
429	754
429	827
430	818
430	836
430	885
430	963
431	56
431	198
431	643
431	758
432	345
432	407
432	473
432	920
433	773
433	887
433	908
433	995
434	290
434	382
434	860
434	971
435	213
435	887
435	964
435	984
436	614
436	850
436	921
436	945
437	588
437	734
437	792
437	917
438	498
438	641
438	649
438	749
439	491
439	727
439	737
439	768
440	115
440	374
440	751
440	955
441	153
441	174
441	951
441	970
442	87
442	228
442	585
442	928
443	686
443	735
443	921
443	974
444	480
444	515
444	774
444	793
445	61
445	459
445	529
445	559
446	740
446	804
446	956
446	966
447	30
447	606
447	609
447	713
448	547
448	580
448	687
448	820
449	143
449	897
449	939
449	977
450	815
450	817
450	855
450	866
451	96
451	502
451	664
451	748
452	321
452	368
452	676
452	994
453	46
453	462
453	647
453	929
454	343
454	414
454	836
454	934
455	79
455	112
455	285
455	892
456	299
456	383
456	473
456	947
457	819
457	837
457	859
457	920
458	271
458	585
458	717
458	741
459	234
459	445
459	552
459	799
460	608
460	773
460	982
460	995
461	211
461	512
461	843
461	894
462	229
462	254
462	453
462	916
463	89
463	759
463	825
463	884
464	2
464	343
464	957
464	969
465	335
465	679
465	705
465	806
466	105
466	636
466	716
466	951
467	789
467	816
467	867
467	976
468	386
468	818
468	848
468	967
469	698
469	900
469	948
469	978
470	604
470	944
470	953
470	955
471	217
471	276
471	393
471	965
472	513
472	908
472	948
472	977
473	306
473	432
473	456
473	561
474	95
474	526
474	854
474	989
475	107
475	706
475	936
475	988
476	514
476	533
476	633
476	697
477	325
477	427
477	509
477	908
478	362
478	678
478	759
478	970
479	412
479	688
479	857
479	992
480	444
480	500
480	818
480	897
481	23
481	576
481	838
481	907
482	505
482	869
482	891
482	1000
483	343
483	423
483	791
483	841
484	732
484	740
484	744
484	1000
485	787
485	870
485	917
485	940
486	402
486	654
486	715
486	847
487	209
487	552
487	704
487	752
488	505
488	588
488	789
488	913
489	89
489	230
489	366
489	601
490	254
490	411
490	530
490	594
491	439
491	785
491	942
491	985
492	176
492	504
492	605
492	959
493	400
493	700
493	715
493	960
494	518
494	655
494	893
494	935
495	649
495	713
495	807
495	935
495	953
496	546
496	651
496	826
496	827
496	994
497	574
497	776
497	985
497	989
497	994
498	438
498	521
498	553
498	608
498	642
499	255
499	800
499	910
499	956
499	965
500	480
500	580
500	668
500	934
500	992
501	129
501	579
501	761
501	832
501	868
502	244
502	451
502	555
502	712
502	874
503	2
503	231
503	793
503	878
503	974
504	492
504	563
504	680
504	951
504	978
505	482
505	488
505	652
505	817
505	919
506	54
506	730
506	760
506	787
506	962
507	227
507	623
507	645
507	669
507	948
508	96
508	349
508	773
508	799
508	966
509	254
509	477
509	857
509	937
509	982
510	775
510	827
510	846
510	994
510	996
511	113
511	674
511	680
511	902
511	941
512	461
512	523
512	714
512	730
512	896
513	89
513	290
513	309
513	472
513	769
514	41
514	476
514	555
514	927
514	929
515	444
515	545
515	713
515	777
515	915
516	123
516	188
516	386
516	552
516	904
517	123
517	547
517	877
517	960
517	999
518	141
518	333
518	494
518	912
518	962
519	654
519	735
519	764
519	787
519	995
520	204
520	375
520	694
520	844
520	984
521	498
521	541
521	579
521	740
521	814
522	524
522	600
522	723
522	876
522	997
523	48
523	369
523	417
523	512
523	775
524	522
524	555
524	689
524	783
524	998
525	60
525	827
525	861
525	913
525	938
526	216
526	474
526	963
526	965
526	978
527	295
527	866
527	874
527	980
527	988
528	91
528	239
528	911
528	921
528	994
529	445
529	601
529	771
529	827
529	843
530	490
530	606
530	670
530	709
530	840
531	17
531	738
531	818
531	855
531	932
532	38
532	275
532	805
532	888
532	993
533	476
533	886
533	903
533	978
533	990
534	209
534	576
534	646
534	734
534	927
535	60
535	404
535	695
535	906
535	927
536	82
536	790
536	907
536	923
536	934
537	191
537	374
537	553
537	588
537	695
538	185
538	205
538	545
538	790
538	871
539	47
539	259
539	839
539	899
539	998
540	543
540	591
540	669
540	716
540	920
541	50
541	521
541	560
541	810
541	954
542	352
542	804
542	912
542	967
542	979
543	259
543	270
543	379
543	540
543	770
544	93
544	111
544	632
544	815
544	880
545	150
545	515
545	538
545	812
545	947
546	496
546	685
546	903
546	988
546	994
547	130
547	448
547	517
547	833
547	943
548	590
548	635
548	761
548	901
548	904
549	66
549	590
549	728
549	839
549	994
550	136
550	359
550	942
550	972
550	1000
551	273
551	385
551	720
551	729
551	795
552	199
552	405
552	459
552	487
552	516
553	5
553	316
553	498
553	537
553	761
554	666
554	727
554	836
554	862
554	880
555	502
555	514
555	524
555	785
555	828
556	237
556	696
556	879
556	886
556	915
557	568
557	607
557	610
557	696
557	894
558	196
558	205
558	311
558	595
558	885
559	320
559	445
559	648
559	775
559	890
560	353
560	541
560	635
560	652
560	906
561	473
561	632
561	708
561	846
[truncated: 4,048 more rows]
