# Supplementary material for: Adaptive robust structure exploration for complex systems based on model configuration and fusion
Source: PeerJ Comput Sci. 2024 Apr 8;10:e1983. doi: 10.7717/peerj-cs.1983 (PMC11041945; doi:10.7717/peerj-cs.1983)
Supplement: Supplemental Information 1 [file peerj-cs-10-1983-s001.zip › FusionAlgorithms/src/debug/1000d6/statistics.dat]

degree distribution (probability density function of the degree in logarithmic bins) 
3	0.494651
4	0.242865
5	0.137571
6	0.0632212
7	0.0530435
8.42857	0.0519114
10.4706	0.0260713
12.4688	0.0135317
14.7429	0.0122427
18.3243	0.0107059

degree distribution (degree-occurrences) 
3	0.31
4	0.184
5	0.126
6	0.07
7	0.071
8	0.048
9	0.036
10	0.027
11	0.024
12	0.017
13	0.015
14	0.016
15	0.012
16	0.007
17	0.01
18	0.013
19	0.006
20	0.008


--------------------------------------
community distribution (size-occurrences)
268	0.333333
290	0.333333
442	0.333333


--------------------------------------
mixing parameter
0	0.155
0.111111	0.003
0.138258	0.066
0.165789	0.073
0.181202	0.032
0.205186	0.235
0.248927	0.193
0.272727	0.006
0.285714	0.024
0.333333	0.21
0.375	0.001
0.4	0.001
0.5	0.001

--------------------------------------
