# Supplementary material for: Adaptive robust structure exploration for complex systems based on model configuration and fusion
Source: PeerJ Comput Sci. 2024 Apr 8;10:e1983. doi: 10.7717/peerj-cs.1983 (PMC11041945; doi:10.7717/peerj-cs.1983)
Supplement: Supplemental Information 1 [file peerj-cs-10-1983-s001.zip › FusionAlgorithms/src/debug/1000d9/community.dat]

1	2
2	1
3	3
4	2
5	3
6	3
7	2
8	3
9	2
10	3
11	2
12	3
13	2
14	3
15	1
16	3
17	2
18	3
19	3
20	2
21	1
22	2
23	2
24	3
25	2
26	3
27	1
28	1
29	1
30	1
31	3
32	3
33	2
34	3
35	1
36	3
37	3
38	3
39	3
40	1
41	1
42	2
43	2
44	2
45	3
46	3
47	2
48	3
49	3
50	1
51	1
52	3
53	3
54	2
55	1
56	2
57	1
58	2
59	3
60	1
61	3
62	3
63	2
64	1
65	1
66	3
67	2
68	3
69	2
70	2
71	2
72	3
73	3
74	3
75	1
76	2
77	2
78	2
79	2
80	1
81	2
82	2
83	2
84	2
85	2
86	3
87	2
88	1
89	2
90	2
91	3
92	2
93	2
94	3
95	2
96	3
97	1
98	2
99	2
100	1
101	3
102	3
103	1
104	2
105	2
106	1
107	2
108	2
109	2
110	3
111	1
112	3
113	2
114	1
115	3
116	1
117	3
118	2
119	1
120	1
121	2
122	2
123	1
124	3
125	3
126	2
127	1
128	3
129	2
130	1
131	3
132	2
133	1
134	2
135	2
136	3
137	3
138	3
139	2
140	1
141	1
142	3
143	3
144	1
145	2
146	2
147	2
148	3
149	1
150	2
151	1
152	3
153	3
154	2
155	3
156	3
157	2
158	2
159	1
160	1
161	2
162	2
163	3
164	3
165	2
166	3
167	2
168	3
169	3
170	1
171	1
172	2
173	1
174	2
175	3
176	2
177	2
178	3
179	2
180	3
181	2
182	3
183	2
184	1
185	2
186	3
187	1
188	2
189	1
190	3
191	2
192	1
193	2
194	3
195	2
196	2
197	3
198	2
199	3
200	1
201	2
202	1
203	3
204	1
205	3
206	3
207	3
208	2
209	3
210	2
211	1
212	1
213	1
214	3
215	3
216	3
217	1
218	2
219	3
220	2
221	1
222	2
223	2
224	2
225	2
226	3
227	3
228	2
229	1
230	1
231	3
232	3
233	1
234	2
235	1
236	3
237	2
238	3
239	2
240	3
241	1
242	2
243	2
244	3
245	1
246	1
247	1
248	2
249	1
250	2
251	3
252	3
253	1
254	1
255	3
256	3
257	1
258	1
259	2
260	1
261	1
262	2
263	2
264	2
265	3
266	2
267	2
268	3
269	3
270	2
271	1
272	2
273	1
274	1
275	2
276	1
277	1
278	2
279	1
280	1
281	2
282	2
283	2
284	1
285	1
286	3
287	3
288	3
289	1
290	3
291	2
292	2
293	3
294	1
295	2
296	1
297	2
298	1
299	3
300	3
301	2
302	3
303	2
304	3
305	2
306	2
307	3
308	3
309	3
310	3
311	1
312	1
313	2
314	1
315	3
316	1
317	2
318	2
319	2
320	1
321	1
322	3
323	3
324	3
325	3
326	1
327	1
328	1
329	2
330	3
331	3
332	1
333	2
334	1
335	1
336	2
337	1
338	1
339	1
340	2
341	2
342	2
343	3
344	1
345	3
346	1
347	3
348	3
349	2
350	3
351	2
352	3
353	2
354	3
355	1
356	2
357	3
358	2
359	2
360	1
361	1
362	2
363	3
364	3
365	1
366	1
367	2
368	2
369	3
370	1
371	1
372	2
373	2
374	3
375	3
376	2
377	3
378	3
379	3
380	1
381	3
382	2
383	2
384	3
385	2
386	3
387	1
388	1
389	2
390	3
391	3
392	2
393	1
394	2
395	2
396	3
397	1
398	3
399	2
400	2
401	3
402	2
403	1
404	1
405	3
406	1
407	1
408	3
409	3
410	2
411	1
412	3
413	2
414	2
415	3
416	2
417	1
418	3
419	3
420	2
421	1
422	1
423	2
424	2
425	1
426	1
427	2
428	2
429	3
430	3
431	3
432	3
433	3
434	1
435	1
436	2
437	1
438	3
439	1
440	1
441	1
442	1
443	1
444	3
445	1
446	2
447	1
448	3
449	2
450	1
451	3
452	1
453	1
454	3
455	2
456	2
457	1
458	3
459	2
460	1
461	3
462	3
463	3
464	1
465	2
466	3
467	1
468	3
469	1
470	2
471	3
472	2
473	2
474	2
475	3
476	3
477	2
478	1
479	1
480	3
481	1
482	1
483	2
484	3
485	3
486	3
487	2
488	2
489	2
490	1
491	3
492	2
493	3
494	2
495	1
496	1
497	3
498	3
499	1
500	2
501	1
502	3
503	2
504	1
505	2
506	1
507	2
508	2
509	2
510	1
511	3
512	1
513	3
514	2
515	2
516	3
517	1
518	1
519	2
520	2
521	2
522	1
523	2
524	3
525	2
526	3
527	1
528	1
529	1
530	1
531	1
532	2
533	1
534	3
535	3
536	1
537	2
538	2
539	3
540	2
541	1
542	3
543	1
544	2
545	2
546	1
547	1
548	1
549	3
550	2
551	1
552	2
553	2
554	1
555	1
556	3
557	3
558	1
559	2
560	2
561	2
562	3
563	1
564	1
565	1
566	1
567	2
568	2
569	3
570	2
571	1
572	3
573	3
574	2
575	2
576	2
577	1
578	1
579	3
580	2
581	1
582	3
583	2
584	2
585	2
586	3
587	2
588	3
589	3
590	2
591	3
592	1
593	1
594	2
595	1
596	3
597	1
598	3
599	2
600	3
601	2
602	2
603	3
604	2
605	2
606	1
607	2
608	3
609	2
610	3
611	1
612	1
613	1
614	1
615	3
616	3
617	2
618	3
619	3
620	2
621	1
622	3
623	2
624	2
625	3
626	1
627	2
628	2
629	1
630	3
631	1
632	1
633	3
634	3
635	3
636	3
637	3
638	1
639	1
640	3
641	2
642	2
643	3
644	1
645	3
646	3
647	1
648	2
649	2
650	3
651	3
652	2
653	2
654	1
655	3
656	2
657	2
658	2
659	1
660	2
661	3
662	1
663	1
664	3
665	2
666	1
667	1
668	2
669	1
670	1
671	2
672	2
673	3
674	3
675	3
676	2
677	3
678	2
679	2
680	1
681	2
682	3
683	1
684	2
685	2
686	1
687	2
688	1
689	2
690	2
691	3
692	2
693	3
694	2
695	3
696	1
697	1
698	3
699	1
700	1
701	1
702	1
703	2
704	2
705	3
706	2
707	3
708	2
709	1
710	1
711	1
712	3
713	2
714	3
715	1
716	2
717	2
718	1
719	2
720	1
721	3
722	3
723	2
724	2
725	2
726	2
727	1
728	2
729	2
730	2
731	1
732	2
733	2
734	3
735	3
736	2
737	1
738	3
739	3
740	2
741	1
742	2
743	2
744	3
745	1
746	3
747	1
748	3
749	2
750	2
751	1
752	3
753	1
754	3
755	3
756	3
757	2
758	2
759	2
760	3
761	1
762	2
763	1
764	2
765	3
766	1
767	1
768	3
769	2
770	1
771	3
772	1
773	2
774	1
775	1
776	3
777	2
778	1
779	1
780	3
781	2
782	3
783	3
784	2
785	2
786	1
787	1
788	3
789	2
790	1
791	1
792	2
793	1
794	1
795	2
796	1
797	3
798	3
799	1
800	3
801	2
802	2
803	1
804	3
805	1
806	1
807	3
808	1
809	2
810	1
811	1
812	1
813	2
814	3
815	3
816	3
817	3
818	2
819	3
820	2
821	3
822	2
823	3
824	1
825	2
826	3
827	2
828	2
829	3
830	2
831	1
832	3
833	1
834	2
835	2
836	1
837	3
838	1
839	2
840	1
841	3
842	2
843	1
844	1
845	3
846	1
847	3
848	2
849	3
850	1
851	2
852	3
853	2
854	3
855	3
856	1
857	1
858	3
859	1
860	1
861	1
862	2
863	1
864	1
865	3
866	3
867	1
868	3
869	2
870	2
871	1
872	2
873	1
874	2
875	1
876	1
877	3
878	1
879	2
880	2
881	3
882	1
883	2
884	3
885	3
886	2
887	2
888	3
889	1
890	2
891	3
892	2
893	2
894	3
895	2
896	3
897	3
898	3
899	2
900	1
901	2
902	1
903	1
904	2
905	1
906	2
907	3
908	3
909	1
910	1
911	3
912	3
913	1
914	3
915	2
916	1
917	1
918	3
919	2
920	1
921	3
922	3
923	1
924	1
925	1
926	3
927	3
928	2
929	3
930	2
931	3
932	3
933	3
934	2
935	2
936	3
937	1
938	2
939	2
940	2
941	3
942	3
943	2
944	3
945	2
946	3
947	2
948	3
949	2
950	2
951	3
952	1
953	2
954	2
955	1
956	3
957	2
958	3
959	1
960	2
961	1
962	1
963	2
964	3
965	1
966	3
967	2
968	1
969	3
970	2
971	1
972	1
973	3
974	2
975	2
976	3
977	2
978	3
979	2
980	3
981	3
982	3
983	2
984	2
985	3
986	3
987	1
988	3
989	1
990	1
991	3
992	2
993	2
994	3
995	3
996	2
997	2
998	1
999	1
1000	2
