# Supplementary material for: Adaptive robust structure exploration for complex systems based on model configuration and fusion
Source: PeerJ Comput Sci. 2024 Apr 8;10:e1983. doi: 10.7717/peerj-cs.1983 (PMC11041945; doi:10.7717/peerj-cs.1983)
Supplement: Supplemental Information 1 [file peerj-cs-10-1983-s001.zip › FusionAlgorithms/src/debug/1000d9/network.dat]

1	429
1	472
1	488
1	726
1	1000
2	335
2	541
2	542
2	606
2	667
3	240
3	300
3	767
3	852
3	896
4	515
4	743
4	877
4	945
4	957
5	286
5	414
5	513
5	596
5	698
6	530
6	776
6	823
6	837
6	907
7	44
7	183
7	223
7	970
7	991
8	454
8	746
8	782
8	841
8	925
9	78
9	365
9	410
9	627
9	862
10	25
10	640
10	646
10	847
10	929
11	58
11	270
11	281
11	335
11	690
12	89
12	549
12	664
12	780
12	991
13	474
13	768
13	769
13	784
13	792
14	24
14	62
14	115
14	279
14	325
15	530
15	581
15	592
15	749
15	787
16	350
16	664
16	755
16	898
16	970
17	135
17	431
17	590
17	769
17	874
18	37
18	698
18	714
18	864
18	918
19	155
19	286
19	481
19	634
19	756
20	104
20	310
20	487
20	559
20	736
21	479
21	599
21	621
21	667
21	882
22	179
22	624
22	647
22	689
22	904
23	69
23	129
23	333
23	698
23	726
24	14
24	143
24	304
24	413
24	549
25	10
25	150
25	223
25	483
25	906
26	155
26	323
26	369
26	745
26	858
27	320
27	711
27	723
27	882
27	961
28	543
28	755
28	838
28	902
28	952
29	448
29	563
29	701
29	761
29	971
30	568
30	626
30	663
30	753
30	767
31	207
31	451
31	685
31	896
31	973
32	219
32	569
32	779
32	826
32	898
33	539
33	827
33	834
33	842
33	945
34	466
34	480
34	556
34	934
34	946
35	74
35	184
35	387
35	512
35	889
36	397
36	768
36	849
36	911
36	985
37	18
37	324
37	760
37	837
37	876
38	433
38	586
38	754
38	963
38	981
39	309
39	352
39	383
39	817
39	849
40	221
40	638
40	718
40	903
40	915
41	422
41	452
41	512
41	736
41	811
42	511
42	514
42	665
42	781
42	851
43	88
43	158
43	559
43	974
43	977
44	7
44	413
44	664
44	869
44	997
45	493
45	619
45	637
45	675
45	713
46	110
46	325
46	375
46	784
46	819
47	620
47	668
47	820
47	914
47	940
48	86
48	142
48	240
48	643
48	740
49	431
49	633
49	756
49	932
49	993
50	278
50	546
50	775
50	925
50	961
51	170
51	307
51	312
51	873
51	920
52	589
52	677
52	765
52	882
52	894
53	186
53	190
53	608
53	812
53	849
54	550
54	584
54	700
54	950
54	954
55	451
55	469
55	490
55	510
55	547
56	99
56	872
56	943
56	960
56	972
57	88
57	445
57	467
57	530
57	641
58	11
58	373
58	455
58	842
58	881
59	398
59	589
59	621
59	797
59	865
60	272
60	530
60	718
60	778
60	965
61	192
61	484
61	513
61	932
61	964
62	14
62	356
62	891
62	941
62	942
63	121
63	784
63	921
63	967
63	997
64	613
64	810
64	840
64	925
64	953
65	369
65	629
65	767
65	952
65	959
66	322
66	881
66	960
66	969
66	985
67	196
67	250
67	683
67	785
67	960
68	431
68	725
68	884
68	921
68	927
69	23
69	553
69	820
69	943
69	976
70	312
70	706
70	842
70	979
70	983
71	113
71	410
71	505
71	849
71	901
72	219
72	782
72	898
72	929
72	947
73	304
73	674
73	722
73	738
73	892
74	35
74	115
74	451
74	908
74	994
75	311
75	361
75	537
75	595
75	961
76	196
76	272
76	777
76	949
76	986
77	532
77	602
77	684
77	824
77	928
78	9
78	895
78	937
78	979
78	993
79	416
79	559
79	628
79	675
79	935
80	529
80	531
80	709
80	904
80	924
81	546
81	594
81	679
81	704
81	984
82	379
82	777
82	886
82	893
82	963
83	248
83	623
83	728
83	794
83	945
84	286
84	604
84	676
84	723
84	777
85	108
85	456
85	467
85	725
85	984
86	48
86	511
86	617
86	695
86	936
87	420
87	679
87	717
87	756
87	935
88	43
88	57
88	123
88	796
88	962
89	12
89	198
89	368
89	413
89	736
90	162
90	291
90	328
90	607
90	996
91	391
91	665
91	674
91	819
91	911
92	552
92	829
92	899
92	953
92	975
93	311
93	604
93	979
93	992
93	993
94	101
94	273
94	476
94	675
94	927
95	126
95	412
95	473
95	520
95	892
96	205
96	215
96	233
96	693
96	896
97	141
97	328
97	558
97	655
97	989
98	157
98	313
98	391
98	540
98	996
99	56
99	472
99	628
99	934
99	999
100	250
100	447
100	688
100	924
100	972
101	94
101	288
101	320
101	841
101	980
102	238
102	377
102	618
102	684
102	969
103	116
103	258
103	371
103	826
103	909
104	20
104	685
104	780
104	963
104	996
105	537
105	649
105	671
105	693
105	716
106	647
106	724
106	745
106	836
106	878
107	575
107	583
107	624
107	740
107	972
108	85
108	177
108	654
108	784
108	802
109	262
109	380
109	395
109	416
109	538
110	46
110	352
110	497
110	653
110	912
111	271
111	285
111	507
111	770
111	937
112	486
112	515
112	549
112	722
112	858
113	71
113	165
113	532
113	802
113	918
114	326
114	439
114	566
114	701
114	841
115	14
115	74
115	458
115	676
115	907
116	103
116	155
116	469
116	699
116	910
117	630
117	721
117	755
117	886
117	912
118	228
118	266
118	292
118	856
118	974
119	273
119	547
119	654
119	709
119	835
120	366
120	778
120	815
120	836
120	876
121	63
121	277
121	749
121	930
121	967
122	243
122	681
122	865
122	949
122	1000
123	88
123	806
123	840
123	894
123	999
124	288
124	353
124	721
124	891
124	958
125	430
125	734
125	797
125	809
125	816
126	95
126	681
126	762
126	819
126	977
127	437
127	647
127	701
127	826
127	972
128	248
128	290
128	526
128	534
128	819
129	23
129	224
129	302
129	382
129	835
130	639
130	857
130	885
130	959
130	990
131	615
131	714
131	736
131	782
131	986
132	798
132	827
132	887
132	899
132	947
133	512
133	806
133	937
133	953
133	987
134	658
134	755
134	820
134	947
134	960
135	17
135	521
135	605
135	742
135	878
136	550
136	804
136	929
136	964
136	973
137	401
137	573
137	695
137	872
137	931
138	536
138	579
138	854
138	888
138	948
139	704
139	719
139	869
139	924
139	943
140	173
140	571
140	659
140	879
140	902
141	97
141	268
141	857
141	902
141	917
142	48
142	350
142	754
142	800
142	842
143	24
143	293
143	357
143	706
143	926
144	159
144	703
144	857
144	875
144	916
145	292
145	580
145	702
145	732
145	950
146	518
146	609
146	649
146	708
146	813
147	477
147	503
147	910
147	919
147	993
148	382
148	438
148	640
148	800
148	807
149	200
149	913
149	943
149	952
149	965
150	25
150	368
150	762
150	810
150	834
151	669
151	796
151	861
151	870
151	937
152	251
152	258
152	444
152	821
152	841
153	164
153	708
153	755
153	771
153	994
154	473
154	785
154	870
154	959
154	974
155	19
155	26
155	116
155	524
155	911
156	415
156	585
156	714
156	807
156	832
157	98
157	523
157	668
157	722
157	934
158	43
158	240
158	446
158	708
158	983
159	144
159	580
159	772
159	811
159	831
160	388
160	445
160	450
160	724
160	844
161	191
161	283
161	319
161	678
161	735
162	90
162	503
162	687
162	779
162	813
163	232
163	259
163	369
163	458
163	516
164	153
164	476
164	938
164	948
164	988
165	113
165	410
165	545
165	621
165	915
166	193
166	682
166	722
166	837
166	991
167	336
167	520
167	740
167	995
167	1000
168	300
168	308
168	318
168	324
168	797
169	377
169	707
169	829
169	860
169	881
170	51
170	191
170	254
170	440
170	697
171	244
171	453
171	613
171	799
171	998
172	333
172	433
172	568
172	839
172	887
173	140
173	447
173	607
173	913
173	989
174	220
174	770
174	848
174	947
174	997
175	203
175	503
175	586
175	752
175	956
176	349
176	548
176	880
176	970
176	996
177	108
177	568
177	576
177	991
177	996
178	323
178	411
178	643
178	783
178	800
179	22
179	296
179	550
179	599
179	967
180	330
180	646
180	916
180	918
180	941
181	275
181	617
181	624
181	760
181	828
182	451
182	562
182	848
182	866
182	991
183	7
183	428
183	950
183	999
183	1000
184	35
184	450
184	763
184	887
184	903
185	306
185	386
185	580
185	587
185	733
186	53
186	194
186	692
186	815
186	918
187	450
187	481
187	805
187	874
187	903
188	487
188	872
188	893
188	940
188	982
189	371
189	621
189	873
189	875
189	973
190	53
190	572
190	628
190	855
190	888
191	161
191	170
191	545
191	979
191	983
192	61
192	276
192	612
192	720
192	998
193	166
193	356
193	402
193	893
193	967
194	186
194	221
194	615
194	721
194	755
195	196
195	301
195	675
195	801
195	879
196	67
196	76
196	195
196	569
196	919
197	386
197	645
197	712
197	739
197	996
198	89
198	692
198	766
198	862
198	904
199	384
199	415
199	418
199	646
199	731
200	149
200	737
200	806
200	831
200	992
201	825
201	856
201	883
201	947
201	1000
202	213
202	334
202	554
202	629
202	940
203	175
203	625
203	637
203	796
203	964
204	289
204	743
204	774
204	867
204	878
205	96
205	645
205	680
205	752
205	788
206	466
206	651
206	758
206	866
206	946
207	31
207	290
207	539
207	576
207	582
208	224
208	613
208	830
208	835
208	869
209	252
209	300
209	538
209	562
209	735
210	570
210	724
210	809
210	997
210	999
211	332
211	445
211	817
211	876
211	903
212	611
212	612
212	663
212	789
212	803
213	202
213	332
213	337
213	874
213	923
214	535
214	549
214	644
214	645
214	995
215	96
215	216
215	600
215	722
215	793
216	215
216	245
216	350
216	630
216	636
217	407
217	753
217	849
217	856
217	937
218	684
218	825
218	928
218	950
218	955
219	32
219	72
219	255
219	881
219	925
220	174
220	306
220	614
220	687
220	934
221	40
221	194
221	380
221	833
221	913
222	237
222	242
222	552
222	708
222	948
223	7
223	25
223	696
223	880
223	887
224	129
224	208
224	599
224	880
224	964
225	482
225	515
225	706
225	730
225	915
226	485
226	539
226	646
226	682
226	812
227	244
227	698
227	825
227	855
227	908
228	118
228	261
228	523
228	809
228	992
229	283
229	663
229	710
229	774
229	843
230	542
230	551
230	810
230	863
230	972
231	691
231	800
231	894
231	928
231	980
232	163
232	705
232	752
232	838
232	951
233	96
233	289
233	361
233	555
233	863
234	342
234	749
234	884
234	938
234	945
235	249
235	504
235	770
235	785
235	850
236	255
236	566
236	598
236	849
236	991
237	222
237	321
237	385
237	505
237	822
238	102
238	286
238	359
238	832
238	982
239	576
239	749
239	887
239	931
239	1000
240	3
240	48
240	158
240	345
240	982
241	412
241	775
241	808
241	833
241	853
241	916
242	222
242	259
242	423
242	486
242	708
242	949
243	122
243	399
243	631
243	742
243	795
243	957
244	171
244	227
244	486
244	841
244	918
244	994
245	216
245	512
245	647
245	839
245	917
245	920
246	500
246	518
246	654
246	937
246	952
246	959
247	322
247	406
247	517
247	626
247	778
247	786
248	83
248	128
248	313
248	641
248	642
248	953
249	235
249	344
249	669
249	902
249	942
249	989
250	67
250	100
250	266
250	665
250	733
250	943
251	152
251	363
251	421
251	456
251	634
251	973
252	209
252	322
252	461
252	820
252	921
252	948
253	297
253	326
253	447
253	812
253	843
253	955
254	170
254	626
254	641
254	699
254	791
254	965
255	219
255	236
255	491
255	629
255	855
255	911
256	524
256	643
256	674
256	854
256	942
256	984
257	381
257	479
257	528
257	962
257	967
257	990
258	103
258	152
258	355
258	533
258	680
258	987
259	163
259	242
259	275
259	341
259	367
259	708
260	388
260	464
260	688
260	862
260	903
260	959
261	228
261	355
261	644
261	718
261	829
261	856
262	109
262	392
262	602
262	868
262	983
262	995
263	681
263	725
263	732
263	806
263	886
263	957
264	349
264	519
264	538
264	668
264	768
264	870
265	299
265	466
265	602
265	768
265	927
265	958
266	118
266	250
266	359
266	560
266	568
266	932
267	362
267	487
267	546
267	716
267	874
267	957
268	141
268	448
268	476
268	705
268	815
268	958
269	648
269	800
269	815
269	973
269	981
269	991
270	11
270	409
270	575
270	733
270	853
270	983
271	111
271	273
271	282
271	425
271	495
271	571
272	60
272	76
272	427
272	500
272	853
272	887
273	94
273	119
273	271
273	731
273	972
273	990
274	541
274	566
274	611
274	612
274	969
274	971
275	181
275	259
275	359
275	640
275	728
275	974
276	192
276	599
276	669
276	763
276	811
276	905
277	121
277	280
277	354
277	555
277	873
277	889
278	50
278	537
278	553
278	583
278	906
278	954
279	14
279	621
279	662
279	680
279	917
279	952
280	277
280	339
280	403
280	844
280	875
280	922
281	11
281	356
281	540
281	682
281	945
281	954
282	271
282	394
282	492
282	752
282	813
282	906
283	161
283	229
283	772
283	851
283	947
283	974
284	709
284	889
284	900
284	920
284	956
284	977
285	111
285	453
285	793
285	889
285	914
285	998
286	5
286	19
286	84
286	238
286	454
286	664
287	304
287	472
287	852
287	865
287	926
287	981
288	101
288	124
288	391
288	893
288	948
288	995
289	204
289	233
289	370
289	452
289	475
289	638
290	128
290	207
290	478
290	691
290	908
290	973
291	90
291	507
291	545
291	658
291	728
291	971
292	118
292	145
292	570
292	716
292	858
292	934
293	143
293	307
293	571
293	707
293	847
293	964
294	614
294	715
294	747
294	873
294	930
294	998
295	617
295	676
295	795
295	912
295	992
295	993
296	179
296	313
296	435
296	528
296	844
296	910
297	253
297	410
297	489
297	785
297	883
297	893
298	443
298	611
298	655
298	766
298	937
298	972
299	265
299	735
299	852
299	891
299	936
299	968
300	3
300	168
300	209
300	461
300	595
300	783
301	195
301	317
301	684
301	789
301	983
301	994
302	129
302	573
302	776
302	918
302	922
302	991
303	353
303	423
303	469
303	641
303	642
303	901
304	24
304	73
304	287
304	371
304	415
304	572
305	402
305	489
305	561
305	828
305	848
305	955
306	185
306	220
306	317
306	456
306	459
306	639
307	51
307	293
307	379
307	926
307	933
307	996
308	168
308	486
308	542
308	624
308	744
308	969
309	39
309	712
309	771
309	842
309	896
309	932
310	20
310	370
310	409
310	431
310	485
310	735
311	75
311	93
311	360
311	529
311	595
311	903
312	51
312	70
312	337
312	533
312	700
312	794
313	98
313	248
313	296
313	679
313	880
313	954
314	326
314	417
314	482
314	499
314	694
314	833
315	385
315	573
315	634
315	855
315	866
315	982
316	371
316	767
316	805
316	873
316	970
316	998
317	301
317	306
317	729
317	759
317	875
317	890
318	168
318	385
318	473
318	740
318	813
318	822
319	161
319	345
319	529
319	853
319	945
319	984
320	27
320	101
320	564
320	566
320	803
320	831
321	237
321	437
321	442
321	554
321	720
321	799
322	66
322	247
322	252
322	324
322	437
322	569
323	26
323	178
323	821
323	927
323	977
323	994
324	37
324	168
324	322
324	557
324	673
324	777
325	14
325	46
325	432
325	743
325	861
325	866
326	114
326	253
326	314
326	551
326	659
326	738
327	387
327	571
327	598
327	856
327	876
327	965
328	90
328	97
328	504
328	786
328	833
328	840
329	565
329	830
329	836
329	872
329	899
329	904
330	180
330	524
330	637
330	654
330	829
330	845
331	375
331	525
331	579
331	847
331	907
331	985
332	211
332	213
332	336
332	876
332	882
332	989
333	23
333	172
333	383
333	531
333	733
333	764
334	202
334	592
334	597
334	702
334	727
334	813
335	2
335	11
335	558
335	871
335	884
335	909
336	167
336	332
336	890
336	945
336	979
336	990
337	213
337	312
337	528
337	716
337	846
337	882
338	370
338	426
338	530
338	612
338	832
338	989
339	280
339	593
339	626
339	688
339	695
339	844
340	394
340	456
340	554
340	687
340	742
340	975
341	259
341	490
341	690
341	723
341	789
341	939
342	234
342	427
342	495
342	730
342	938
342	983
343	348
343	405
343	816
343	858
343	973
343	975
344	249
344	659
344	747
344	878
344	920
344	927
345	240
345	319
345	635
345	748
345	941
345	958
346	626
346	644
346	725
346	796
346	863
346	962
347	673
347	688
347	807
347	847
347	884
347	948
348	343
348	604
348	829
348	837
348	944
348	995
349	176
349	264
349	406
349	883
349	901
349	984
350	16
350	142
350	216
350	491
350	851
350	896
351	704
351	711
351	801
351	818
351	888
351	934
352	39
352	110
352	458
352	712
352	878
352	956
353	124
353	303
353	580
353	723
353	963
353	980
354	277
354	524
354	569
354	837
354	877
354	956
355	258
355	261
355	434
355	754
355	833
355	901
356	62
356	193
356	281
356	395
356	604
356	934
357	143
357	532
357	556
357	573
357	739
357	976
358	413
358	586
358	672
358	729
358	825
358	963
359	238
359	266
359	275
359	590
359	657
359	930
360	311
360	365
360	643
360	662
360	711
360	726
361	75
361	233
361	779
361	941
361	984
361	990
362	267
362	724
362	839
362	930
362	976
362	992
363	251
363	603
363	627
363	712
363	894
363	976
364	756
364	902
364	914
364	918
364	931
364	986
365	9
365	360
365	554
365	859
365	923
365	999
366	120
366	815
366	856
366	912
366	972
366	998
367	259
367	373
367	404
367	560
367	609
367	671
368	89
368	150
368	615
368	653
368	728
368	758
369	26
369	65
369	163
369	405
369	461
369	669
370	289
370	310
370	338
370	543
370	613
370	871
371	103
371	189
371	304
371	316
371	811
371	843
372	513
372	681
372	830
372	890
372	892
372	975
373	58
373	367
373	657
373	671
373	809
373	968
374	516
374	821
[truncated: 6,714 more rows]
