# Supplementary material for: Adaptive robust structure exploration for complex systems based on model configuration and fusion
Source: PeerJ Comput Sci. 2024 Apr 8;10:e1983. doi: 10.7717/peerj-cs.1983 (PMC11041945; doi:10.7717/peerj-cs.1983)
Supplement: Supplemental Information 1 [file peerj-cs-10-1983-s001.zip › FusionAlgorithms/src/debug/1000d9/statistics.dat]

degree distribution (probability density function of the degree in logarithmic bins) 
5	0.322801
6	0.16978
7	0.132512
8	0.083413
9	0.0486677
10.4054	0.0746478
12.4512	0.0480067
14.5094	0.0270121
16.5833	0.0159727
18.5312	0.01236
20	0.00470752

degree distribution (degree-occurrences) 
5	0.24
6	0.145
7	0.13
8	0.094
9	0.063
10	0.066
11	0.045
12	0.045
13	0.037
14	0.026
15	0.027
16	0.015
17	0.021
18	0.015
19	0.017
20	0.014


--------------------------------------
community distribution (size-occurrences)
308	0.333333
333	0.333333
359	0.333333


--------------------------------------
mixing parameter
0.111111	0.012
0.125	0.037
0.142857	0.081
0.153846	0.017
0.157895	0.004
0.167677	0.165
0.18311	0.044
0.20038	0.36
0.220075	0.085
0.230769	0.02
0.235294	0.004
0.25	0.081
0.272727	0.011
0.285714	0.052
0.333333	0.027

--------------------------------------
