# Supplementary material for: Adaptive robust structure exploration for complex systems based on model configuration and fusion
Source: PeerJ Comput Sci. 2024 Apr 8;10:e1983. doi: 10.7717/peerj-cs.1983 (PMC11041945; doi:10.7717/peerj-cs.1983)
Supplement: Supplemental Information 1 [file peerj-cs-10-1983-s001.zip › FusionAlgorithms/src/Edge.java]

public class Edge {
	int target;		//The index of adjacent nodes.
	double weight;	//Edge weights, with a weight of 1 when unweighted.
	public Edge() {
		super();
		// TODO Auto-generated constructor stub
	}
	public int getTarget() {
		return target;
	}
	public void setTarget(int target) {
		this.target = target;
	}
	public double getWeight() {
		return weight;
	}
	public void setWeight(double weight) {
		this.weight = weight;
	}
}
