# Supplementary material for: Adaptive robust structure exploration for complex systems based on model configuration and fusion
Source: PeerJ Comput Sci. 2024 Apr 8;10:e1983. doi: 10.7717/peerj-cs.1983 (PMC11041945; doi:10.7717/peerj-cs.1983)
Supplement: Supplemental Information 1 [file peerj-cs-10-1983-s001.zip › FusionAlgorithms/src/Gaosi20.java]

public class Gaosi20 {
	// Integration points and weights for 20-point Gaussian quadrature on the
	// interval [0,1]

	int N=20;       // Number of integration points

	public final double[] gx = {
	  0.00343570040745,
	  0.018014036361,
	  0.0438827858743,
	  0.0804415140889,
	  0.12683404677,
	  0.181973159637,
	  0.244566499025,
	  0.313146955642,
	  0.386107074429,
	  0.461736739433,
	  0.538263260567,
	  0.613892925571,
	  0.686853044358,
	  0.755433500975,
	  0.818026840363,
	  0.87316595323,
	  0.919558485911,
	  0.956117214126,
	  0.981985963639,
	  0.996564299593 };

	public final double[] gw = {
	  0.00880700356957,
	  0.0203007149002,
	  0.0313360241671,
	  0.0416383707884,
	  0.0509650599086,
	  0.0590972659808,
	  0.0658443192246,
	  0.0710480546592,
	  0.0745864932363,
	  0.0763766935654,
	  0.0763766935654,
	  0.0745864932363,
	  0.0710480546592,
	  0.0658443192246,
	  0.0590972659808,
	  0.0509650599086,
	  0.0416383707884,
	  0.0313360241671,
	  0.0203007149002,
	  0.00880700356958 };
}
