# Supplementary material for: Adaptive robust structure exploration for complex systems based on model configuration and fusion
Source: PeerJ Comput Sci. 2024 Apr 8;10:e1983. doi: 10.7717/peerj-cs.1983 (PMC11041945; doi:10.7717/peerj-cs.1983)
Supplement: Supplemental Information 1 [file peerj-cs-10-1983-s001.zip › FusionAlgorithms/src/Network.java]

import java.util.ArrayList;

public class Network {
	  int nvertices;     // The number of the nodes in the network
	  int directed;      // 1 : Directed network. 0 : Undirected network.
	  ArrayList<Vertex> vertex;    
	public Network() {
		super();
		// TODO Auto-generated constructor stub
	}
	public int getNvertices() {
		return nvertices;
	}
	public void setNvertices(int nvertices) {
		this.nvertices = nvertices;
	}
	public int getDirected() {
		return directed;
	}
	public void setDirected(int directed) {
		this.directed = directed;
	}
	public ArrayList<Vertex> getVertex() {
		return vertex;
	}
	public void setVertex(ArrayList<Vertex> vertex) {
		this.vertex = vertex;
	}
}
