# Supplementary material for: Adaptive robust structure exploration for complex systems based on model configuration and fusion
Source: PeerJ Comput Sci. 2024 Apr 8;10:e1983. doi: 10.7717/peerj-cs.1983 (PMC11041945; doi:10.7717/peerj-cs.1983)
Supplement: Supplemental Information 1 [file peerj-cs-10-1983-s001.zip › FusionAlgorithms/src/Vertex.java]

import java.util.ArrayList;

public class Vertex {
	  int id;            
	  int degree;        
	  double swt;
	  String label;    
	  ArrayList<Edge> edge;        
	public Vertex() {
		super();
		// TODO Auto-generated constructor stub
	}
	public int getId() {
		return id;
	}
	public void setId(int id) {
		this.id = id;
	}
	public int getDegree() {
		return degree;
	}
	public void setDegree(int degree) {
		this.degree = degree;
	}
	  public double getSwt() {
		return swt;
	}
	public void setSwt(double swt) {
		this.swt = swt;
	}
	public String getLabel() {
		return label;
	}
	public void setLabel(String label) {
		this.label = label;
	}
	public ArrayList<Edge> getEdge() {
		return edge;
	}
	public void setEdge(ArrayList<Edge> edge) {
		this.edge = edge;
	}
}
